# Supplementary material for: Cross talk between the response regulators PhoB and TctD allows for the integration of diverse environmental signals in Pseudomonas aeruginosa
Source: Nucleic Acids Res. 2015 Jun 15;43(13):6413–25. doi: 10.1093/nar/gkv599 (PMC4513871; doi:10.1093/nar/gkv599)
Supplement: SUPPLEMENTARY DATA [file supp_gkv599_nar-03615-v-2014-File013.xls]

## Sheet: PhoB
Table S3 Differentially expressed genes in the phoB and tctD mutants as compared to the PA14 wild type.
Gene ID	PAO1 ID	Gene Name	log2FC	P value(uncorrected)	P value (corrected)	PseudoCap
PA14_15380	-	repA	<-10	0.000434112	0.0272672	Related to phage, transposon or plasmid
PA14_15400	-	repC	<-10	4.39471e-10	5.26838e-08	Related to phage, transposon or plasmid
PA14_15430	-	tnpR	<-10	4.84326e-07	4.68234e-05	Related to phage, transposon or plasmid; DNA replication, recombination, modification and repair
PA14_15445	-	merE	<-10	2.26955e-08	2.38662e-06	Hypothetical, unclassified or unknown
PA14_15450	-	merD	<-10	4.96729e-05	0.00381717	Transcriptional regulators
PA14_15460	-	merA	<-10	1.32777e-33	4.97417e-31	Adaptation / Protection
PA14_15480	-	merR	<-10	1.20719e-29	3.61795e-27	Transcriptional regulators
PA14_15490	-		<-10	1.34729e-05	0.00117039	Hypothetical, unclassified or unknown
PA14_15500	-	traK	<-10	2.18327e-07	2.14533e-05	Related to phage, transposon or plasmid
PA14_15510	-	traJ	<-10	0.000149238	0.0105239	Related to phage, transposon or plasmid
PA14_15520	-	trbJ	<-10	5.34429e-06	0.000492825	Related to phage, transposon or plasmid
PA14_15560	-		<-10	2.5405e-05	0.00203961	Hypothetical, unclassified or unknown
PA14_15570	-		<-10	4.51144e-13	6.93374e-11	Hypothetical, unclassified or unknown
PA14_15600	-		<-10	2.28921e-52	1.71519e-49	Hypothetical, unclassified or unknown
PA14_20360	PA3380	phnG	<-10	4.38158e-12	6.25314e-10	Transport of small molecules
PA14_56570	PA4351		<-10	3.88113e-12	5.67402e-10	Fatty acid and phospholipid metabolism
PA14_15580	-		-10.8458	2.37606e-65	3.56053e-62	Putative enzymes
PA14_15360	-		-8.87939	6.07166e-48	4.04373e-45	Hypothetical, unclassified or unknown
PA14_15350	-		-8.38617	3.83395e-28	1.04458e-25	Related to phage, transposon or plasmid
PA14_15610	-		-8.37465	1.45056e-69	4.34734e-66	Hypothetical, unclassified or unknown
PA14_15590	-		-8.29984	7.58386e-56	6.49395e-53	Hypothetical, unclassified or unknown
PA14_15540	-	trbL	-7.19369	1.77782e-16	3.22916e-14	Related to phage, transposon or plasmid
PA14_20350	PA3381	phnF	-6.85278	5.48422e-30	1.73013e-27	Transcriptional regulators
PA14_15435	-		-6.47741	5.16979e-26	1.16785e-23	Hypothetical, unclassified or unknown
PA14_70860	PA5369		-6.42273	2.49254e-80	1.49403e-76	Transport of small molecules
PA14_15530	-	trbK	-6.4118	6.93161e-15	1.15411e-12	Related to phage, transposon or plasmid
PA14_20390	PA3377	phnJ	-6.35149	9.0472e-48	5.42289e-45	Transport of small molecules
PA14_20320	PA3383	phnD	-6.22017	7.46887e-66	1.49228e-62	Transport of small molecules
PA14_20330	PA3382	phnE	-6.17428	2.25197e-38	1.12486e-35	Membrane proteins; Transport of small molecules
PA14_21410	PA3296	phoA	-5.9603	3.19187e-36	1.36658e-33	Central intermediary metabolism
PA14_15475	-	merT	-5.70036	8.82152e-07	8.2619e-05	Hypothetical, unclassified or unknown
PA14_70830	PA5367	pstA	-5.59536	1.21616e-61	1.45793e-58	Membrane proteins; Transport of small molecules
PA14_53380	PA0842		-5.572	1.09313e-15	1.87207e-13	Putative enzymes
PA14_15470	-	merP	-5.57033	1.02954e-09	1.21002e-07	Adaptation / Protection
PA14_70850	PA5368	pstC	-5.46548	2.8825e-60	2.87961e-57	Membrane proteins; Transport of small molecules
PA14_20380	PA3378	phnI	-5.38488	4.07594e-42	2.22102e-39	Transport of small molecules
PA14_20370	PA3379	phnH	-5.15244	5.26058e-26	1.16785e-23	Transport of small molecules
PA14_21610	PA3280	oprO	-5.05533	3.61409e-38	1.66637e-35	Transport of small molecules
PA14_20400	PA3376	phnK	-4.99315	4.46447e-29	1.27429e-26	Transport of small molecules
PA14_20420	PA3375	phnL	-4.93897	7.54223e-27	1.88367e-24	Transport of small molecules
PA14_55330	PA0695		-4.88875	2.69354e-05	0.00212435	Hypothetical, unclassified or unknown
PA14_33250	PA2427		-4.7424	8.37699e-05	0.00619898	Hypothetical, unclassified or unknown
PA14_20300	PA3384	phnC	-4.69356	1.84876e-30	6.15639e-28	Transport of small molecules
PA14_13330	PA3910		-4.55134	2.03268e-32	7.16699e-30	Putative enzymes; Nucleotide biosynthesis and metabolism; Secreted factors (toxins, enzymes, alginate)
PA14_21110	PA3319	plcN	-4.40353	8.08444e-27	1.93833e-24	Secreted factors (toxins, enzymes, alginate)
PA14_33240	PA2428		-4.30289	4.38471e-24	9.06274e-22	Hypothetical, unclassified or unknown
PA14_55390	PA0691		-4.24319	1.4846e-18	2.78085e-16	Hypothetical, unclassified or unknown
PA14_70810	PA5366	pstB	-4.2051	1.07947e-18	2.0872e-16	Membrane proteins; Transport of small molecules
PA14_55300	PA0697		-4.11436	1.59432e-09	1.83776e-07	Hypothetical, unclassified or unknown
PA14_27890	PA2803		-4.08832	2.91291e-10	3.6375e-08	Putative enzymes
PA14_55290	PA0698		-4.04449	0.000457102	0.0282461	Hypothetical, unclassified or unknown
PA14_55360	PA0693	exbB2	-4.03409	1.50944e-11	2.05627e-09	Membrane proteins; Transport of small molecules
PA14_13340	PA3909		-3.73155	4.87726e-28	1.27106e-25	Transcription, RNA processing and degradation
PA14_26810	PA2882		-3.73053	3.95951e-19	7.91111e-17	Two-component regulatory systems
PA14_27880	PA2804		-3.67742	6.05155e-12	8.43558e-10	Putative enzymes
PA14_55340	PA0694	exbD2	-3.59716	0.000125826	0.00897856	Membrane proteins; Transport of small molecules
PA14_26830	PA2881		-3.31024	2.744e-08	2.83578e-06	Transcriptional regulators; Two-component regulatory systems
PA14_70750	PA5360	phoB	-3.27102	6.46161e-26	1.38325e-23	Transcriptional regulators; Two-component regulatory systems
PA14_20430	PA3374	phnM	-3.15197	2.34053e-14	3.79166e-12	Transport of small molecules
PA14_55380	PA0692		-3.12205	9.95107e-11	1.32548e-08	Hypothetical, unclassified or unknown
PA14_31150	-		-3.12057	5.84774e-08	5.9409e-06	Hypothetical, unclassified or unknown
PA14_55560	PA0674	pigC	-3.04985	3.66362e-05	0.00285191	Transcriptional regulators
PA14_17910	PA3586	lipG	-3.04798	0.00060036	0.0359856	Putative enzymes
PA14_55550	PA0675		-3.01938	8.45081e-07	8.04034e-05	Transcriptional regulators
PA14_56560	PA4350		-3.01202	2.52774e-13	3.98718e-11	Secreted factors (toxins, enzymes, alginate); Fatty acid and phospholipid metabolism
PA14_43730	PA1606		-2.99639	1.5325e-12	2.29645e-10	Hypothetical, unclassified or unknown
PA14_70800	PA5365	phoU	-2.93239	1.33587e-10	1.74069e-08	Transport of small molecules; Membrane proteins; Transcriptional regulators
PA14_55320	PA0696		-2.84842	1.27852e-08	1.36848e-06	Hypothetical, unclassified or unknown
PA14_21620	PA3279	oprP	-2.84444	5.09775e-09	5.55562e-07	Transport of small molecules
PA14_55410	PA0688		-2.74881	2.55206e-05	0.00203961	Transport of small molecules
PA14_40270	PA1873		-2.56826	6.6098e-06	0.00060029	Transport of small molecules; Membrane proteins
PA14_31620	PA2548		-2.56796	3.3092e-09	3.74252e-07	Transport of small molecules
PA14_55280	PA0699		-2.55839	6.89045e-06	0.000616438	Translation, post-translational modification and degradation; Chaperones / Heat shock proteins
PA14_70760	PA5361	phoR	-2.55221	4.29608e-16	7.57373e-14	Two-component regulatory systems
PA14_28540	-		-2.5063	0.000306252	0.0201722	Hypothetical, unclassified or unknown
PA14_22590	PA3219		-2.45212	2.12223e-07	2.12011e-05	Hypothetical, unclassified or unknown
PA14_55260	PA0700		-2.401	0.000716678	0.0413055	Hypothetical, unclassified or unknown
PA14_21870	PA3258		-2.36722	4.4549e-09	4.94494e-07	Putative enzymes
PA14_55250	PA0701		-2.27838	0.000231313	0.0159366	Transcriptional regulators
PA14_21960	PA3250		-2.19943	2.0091e-10	2.56224e-08	Transport of small molecules
PA14_20450	PA3372	phnP	-2.10156	8.20805e-06	0.000723516	Transport of small molecules
PA14_22600	-	grtA	-2.07223	2.39077e-05	0.00196305	Cell wall / LPS / capsule
PA14_30040	PA2635		-2.05698	4.30152e-10	5.2619e-08	Energy metabolism
PA14_04550	PA0347	glpQ	-2.03354	7.32853e-05	0.00556041	Fatty acid and phospholipid metabolism
PA14_20440	PA3373	phnN	-1.95809	0.000264583	0.0176213	Transport of small molecules
PA14_20491	PA3368		-1.91355	8.11229e-05	0.00607813	Putative enzymes
PA14_05870	PA0450		-1.89578	1.38809e-05	0.00118861	Membrane proteins; Transport of small molecules
PA14_23000	PA3188	gltG	-1.87424	1.49351e-05	0.00126086	Transport of small molecules
PA14_55540	PA0676		-1.66176	0.000655488	0.0385196	Membrane proteins; Transcriptional regulators
PA14_64060	PA4844	ctpL	-1.64917	0.000432017	0.0272672	Adaptation / Protection; Chemotaxis
PA14_21930	PA3252		-1.62278	0.000634846	0.0376759	Membrane proteins; Transport of small molecules
PA14_51610	PA0980		-1.52107	8.80054e-05	0.00643298	Hypothetical, unclassified or unknown
PA14_22980	PA3190	gltB	-1.41937	0.000890045	0.0498592	Transport of small molecules
PA14_51630	PA0978		-1.41464	0.000215085	0.0149909	Related to phage, transposon or plasmid
PA14_41420	PA1791		-1.4123	0.000244611	0.0166614	Hypothetical, unclassified or unknown
PA14_00630	PA0050		-1.15944	0.000590076	0.0357264	Hypothetical, unclassified or unknown
PA14_48880	PA0728	intT	1.04017	0.000825771	0.0471397	Putative enzymes; Related to phage, transposon or plasmid
PA14_05080	PA0390	metX	1.35978	0.00069856	0.0406521	Amino acid biosynthesis and metabolism
PA14_59440	-		1.39605	0.000120883	0.00872977	Hypothetical, unclassified or unknown
PA4726.11	PA4726.11		1.42799	1.86644e-05	0.00155381	Non-coding RNA gene (sRNA)
PA14_59430	-		1.51253	0.000436712	0.0272672	Hypothetical, unclassified or unknown
PA14_20060	-		1.63792	0.000254258	0.0171238	Hypothetical, unclassified or unknown
PA14_39540	PA1931		1.68047	0.000421618	0.027174	Energy metabolism; Carbon compound catabolism
PA14_01340	PA0110		1.80468	0.000352074	0.0229384	Hypothetical, unclassified or unknown
PA14_01310	PA0107	coxG	2.16533	0.000879715	0.0497454	Central intermediary metabolism
PA14_70740	PA5359		3.54111	5.09012e-34	2.03401e-31	Protein secretion / Export apparatus

## Sheet: TctD
Gene ID	PAO1 ID	Gene Name	log2FC	P value(uncorrected)	P value (corrected)	PseudoCap
PA14_04550	PA0347	glpQ	2.00946	1.24018e-07	8.25544e-05	Fatty acid and phospholipid metabolism
PA14_13330	PA3910		1.30964	5.07443e-06	0.00253341	Putative enzymes; Nucleotide biosynthesis and metabolism; Secreted factors (toxins, enzymes, alginate)
PA14_20491	PA3368		1.61452	2.70915e-05	0.0115932	Putative enzymes
PA14_21610	PA3280	oprO	1.87317	8.44745e-11	1.01217e-07	Transport of small molecules
PA14_22600	-	grtA	1.67724	3.16028e-06	0.0017212	Cell wall / LPS / capsule
PA14_38360	PA2022	ugd	1.8348	3.47898e-05	0.013895	Cell wall / LPS / capsule; Putative enzymes
PA14_54510	PA0756	tctD	-	-	-	Transcriptional regulators; Two-component regulatory systems
PA14_54520	PA0755	opdH	6.63204	1.61553e-23	4.83931e-20	Membrane proteins; Transport of small molecules
PA14_54540	PA0754		4.33293	6.18937e-31	3.70805e-27	Hypothetical, unclassified or unknown
PA14_54550	PA0753		4.0041	3.33928e-11	5.0014e-08	Membrane proteins
PA14_54570	PA0752		3.99177	5.79045e-23	1.15635e-19	Membrane proteins
PA14_54580	PA0751		3.5175	2.75295e-08	2.06161e-05	Membrane proteins
PA14_55320	PA0696		1.67188	8.84649e-06	0.00407687	Hypothetical, unclassified or unknown
PA14_56560	PA4350		1.78877	1.08282e-08	9.26741e-06	Secreted factors (toxins, enzymes, alginate); Fatty acid and phospholipid metabolism
PA14_56570	PA4351		1.83656	7.18731e-07	0.000430592	Fatty acid and phospholipid metabolism
