# Supplementary material for: Cross talk between the response regulators PhoB and TctD allows for the integration of diverse environmental signals in Pseudomonas aeruginosa
Source: Nucleic Acids Res. 2015 Jun 15;43(13):6413–25. doi: 10.1093/nar/gkv599 (PMC4513871; doi:10.1093/nar/gkv599)
Supplement: SUPPLEMENTARY DATA [file supp_gkv599_nar-03615-v-2014-File014.xls]

## Sheet: phob_chipseq_peaks
Table S4 PhoB ChIP-seq enriched regions as detected by the MACS software.
# This file is generated by MACS version 1.4.2 20120305
# ARGUMENTS LIST:
# name = phob
# format = AUTO
# ChIP-seq file = all.SAM
# control file = /data/ChIP-Seq/ChIP_Juli_2012/Sample_leer_phoB/all.SAM
# effective genome size = 5.20e+06
# band width = 300
# model fold = 10,30
# pvalue cutoff = 5.00e-02
# Large dataset will be scaled towards smaller dataset.
# Range for calculating regional lambda is: 1000 bps and 10000 bps
# tag size is determined as 72 bps
# total tags in treatment: 2717823
# tags after filtering in treatment: 1217049
# maximum duplicate tags at the same position in treatment = 1
# Redundant rate in treatment: 0.55
# total tags in control: 2763705
# tags after filtering in control: 2096750
# maximum duplicate tags at the same position in control = 1
# Redundant rate in control: 0.24
# d = 60
chr	start	end	length	summit	tags	-10*LOG10(pvalue)	fold_enrichment	FDR(%)
gi|116048575|ref|NC_008463.1|	2	608	607	84	314	261.25	4.76	0.24
gi|116048575|ref|NC_008463.1|	1692	2266	575	296	184	16.1	2.11	6.27
gi|116048575|ref|NC_008463.1|	8165	8803	639	311	265	107.58	3.35	0.54
gi|116048575|ref|NC_008463.1|	14213	15868	1656	578	629	94.32	3.7	0.52
gi|116048575|ref|NC_008463.1|	27183	27922	740	408	579	1293.91	7.19	0
gi|116048575|ref|NC_008463.1|	36797	37158	362	191	134	62.2	3.72	0.91
gi|116048575|ref|NC_008463.1|	42709	43068	360	184	115	30.73	2.63	3.23
gi|116048575|ref|NC_008463.1|	51249	52275	1027	461	806	1644.79	7.81	0
gi|116048575|ref|NC_008463.1|	52368	54885	2518	790	2240	3100	7.33	0
gi|116048575|ref|NC_008463.1|	63615	64942	1328	739	968	1450.83	6	0
gi|116048575|ref|NC_008463.1|	97271	97949	679	353	482	778.99	5.95	0
gi|116048575|ref|NC_008463.1|	112813	113455	643	229	341	359.51	4.87	0
gi|116048575|ref|NC_008463.1|	121217	122050	834	351	534	725.61	5.42	0
gi|116048575|ref|NC_008463.1|	122384	122993	610	398	339	439.01	4.77	0
gi|116048575|ref|NC_008463.1|	124667	125306	640	300	445	689.01	5.92	0
gi|116048575|ref|NC_008463.1|	132824	133282	459	326	151	45.31	2.92	1.41
gi|116048575|ref|NC_008463.1|	136555	136914	360	181	104	16.85	1.99	5.76
gi|116048575|ref|NC_008463.1|	140929	142280	1352	545	1320	3100	7.48	0
gi|116048575|ref|NC_008463.1|	151784	152536	753	389	619	1476.28	7.26	0
gi|116048575|ref|NC_008463.1|	155957	156282	326	112	93	15.62	2.21	6.44
gi|116048575|ref|NC_008463.1|	173304	173810	507	197	269	273.37	4.23	0
gi|116048575|ref|NC_008463.1|	182315	183379	1065	836	508	464.81	4.42	0
gi|116048575|ref|NC_008463.1|	186896	188433	1538	709	1391	3100	8.47	0
gi|116048575|ref|NC_008463.1|	195395	195995	601	221	338	444.18	4.77	0
gi|116048575|ref|NC_008463.1|	203278	203627	350	221	99	13.58	1.88	7.38
gi|116048575|ref|NC_008463.1|	210772	211353	582	301	362	575.06	5.7	0
gi|116048575|ref|NC_008463.1|	215399	215913	515	215	243	151.57	3.88	0.4
gi|116048575|ref|NC_008463.1|	220068	220972	905	388	641	884.22	4.31	0
gi|116048575|ref|NC_008463.1|	223624	224272	649	353	285	216.59	3.77	0.45
gi|116048575|ref|NC_008463.1|	226352	226825	474	294	207	158.59	3.99	0.41
gi|116048575|ref|NC_008463.1|	233462	233735	274	101	82	18.31	2.55	5.43
gi|116048575|ref|NC_008463.1|	244514	245866	1353	396	1073	2425.09	7.62	0
gi|116048575|ref|NC_008463.1|	263086	263544	459	137	168	76	2.63	0.64
gi|116048575|ref|NC_008463.1|	267438	267810	373	208	126	44	2.92	1.55
gi|116048575|ref|NC_008463.1|	273198	273730	533	278	216	133.1	3.49	0.58
gi|116048575|ref|NC_008463.1|	277716	280071	2356	680	1332	937.61	3.9	0
gi|116048575|ref|NC_008463.1|	280618	281068	451	252	172	79.74	3.1	0.49
gi|116048575|ref|NC_008463.1|	281645	282978	1334	1094	923	1386.71	5.02	0
gi|116048575|ref|NC_008463.1|	285062	285435	374	220	113	23.22	2.4	4.22
gi|116048575|ref|NC_008463.1|	288932	290043	1112	404	537	360.63	3.76	0
gi|116048575|ref|NC_008463.1|	290237	291700	1464	1030	680	261.86	3.14	0.24
gi|116048575|ref|NC_008463.1|	292515	294211	1697	1439	792	385.7	4.07	0
gi|116048575|ref|NC_008463.1|	297665	298400	736	385	310	133.25	2.92	0.58
gi|116048575|ref|NC_008463.1|	298464	299346	883	157	357	125.87	3.77	0.57
gi|116048575|ref|NC_008463.1|	299529	301040	1512	586	667	297.64	5.12	0
gi|116048575|ref|NC_008463.1|	301240	302485	1246	475	473	104.92	2.71	0.54
gi|116048575|ref|NC_008463.1|	302963	304157	1195	881	482	71.03	2.8	0.63
gi|116048575|ref|NC_008463.1|	305255	305999	745	465	345	95.97	2.97	0.52
gi|116048575|ref|NC_008463.1|	306063	307022	960	735	422	166.93	2.99	0.41
gi|116048575|ref|NC_008463.1|	307497	308164	668	312	245	34.33	2.16	2.52
gi|116048575|ref|NC_008463.1|	308600	309100	501	218	185	37.91	2.73	2.04
gi|116048575|ref|NC_008463.1|	309148	310344	1197	698	622	475.86	3.79	0
gi|116048575|ref|NC_008463.1|	311083	313373	2291	1779	1397	963.12	4.45	0
gi|116048575|ref|NC_008463.1|	332153	332675	523	227	184	70.74	2.92	0.63
gi|116048575|ref|NC_008463.1|	334355	335206	852	277	555	814.63	6.02	0
gi|116048575|ref|NC_008463.1|	340154	341725	1572	906	1470	3100	8.19	0
gi|116048575|ref|NC_008463.1|	342012	342538	527	202	162	34.32	2.71	2.52
gi|116048575|ref|NC_008463.1|	348282	349170	889	585	532	504.75	4.67	0
gi|116048575|ref|NC_008463.1|	352194	352728	535	251	188	71.71	2.85	0.63
gi|116048575|ref|NC_008463.1|	353764	354273	510	286	209	133.61	3.56	0.58
gi|116048575|ref|NC_008463.1|	368801	369714	914	433	481	525.37	4.83	0
gi|116048575|ref|NC_008463.1|	371907	372455	549	393	167	33.16	2.21	2.62
gi|116048575|ref|NC_008463.1|	384454	384947	494	209	139	18.19	2.14	5.41
gi|116048575|ref|NC_008463.1|	404448	405828	1381	690	1140	2716.51	8.4	0
gi|116048575|ref|NC_008463.1|	425555	426065	511	267	202	115.96	3.28	0.55
gi|116048575|ref|NC_008463.1|	427917	428204	288	142	81	13.34	2.56	7.58
gi|116048575|ref|NC_008463.1|	435151	435799	649	260	397	270.55	4.21	0.24
gi|116048575|ref|NC_008463.1|	437834	438451	618	343	331	398.45	5.48	0
gi|116048575|ref|NC_008463.1|	454409	454977	569	363	288	309.32	4.49	0
gi|116048575|ref|NC_008463.1|	464168	464669	502	194	201	70.34	2.76	0.63
gi|116048575|ref|NC_008463.1|	465587	466123	537	230	185	65.27	2.49	0.92
gi|116048575|ref|NC_008463.1|	484634	484971	338	171	99	18.81	2.28	5.34
gi|116048575|ref|NC_008463.1|	485823	486891	1069	806	562	554.46	4.14	0
gi|116048575|ref|NC_008463.1|	487592	487978	387	272	124	33.05	2.07	2.62
gi|116048575|ref|NC_008463.1|	494017	494455	439	149	134	28.76	2.63	3.27
gi|116048575|ref|NC_008463.1|	498576	499333	758	471	279	121.3	3.42	0.56
gi|116048575|ref|NC_008463.1|	510895	511387	493	330	144	23.59	2.56	4.24
gi|116048575|ref|NC_008463.1|	517142	517520	379	130	118	29.05	2.35	3.29
gi|116048575|ref|NC_008463.1|	520168	521089	922	509	816	2129.99	7.33	0
gi|116048575|ref|NC_008463.1|	527420	528590	1171	639	973	1744.59	5.39	0
gi|116048575|ref|NC_008463.1|	556648	557736	1089	613	920	2262.99	8.4	0
gi|116048575|ref|NC_008463.1|	558405	559051	647	476	196	45.57	2.35	1.42
gi|116048575|ref|NC_008463.1|	578586	579158	573	270	402	773.21	6.55	0
gi|116048575|ref|NC_008463.1|	602965	603411	447	325	168	83.43	3.77	0.5
gi|116048575|ref|NC_008463.1|	607298	607828	531	265	267	230.09	4.17	0.46
gi|116048575|ref|NC_008463.1|	615740	616206	467	185	196	135.15	3.77	0.39
gi|116048575|ref|NC_008463.1|	622515	623019	505	170	224	177.78	4.06	0.42
gi|116048575|ref|NC_008463.1|	627754	628615	862	517	346	133.69	3.44	0.58
gi|116048575|ref|NC_008463.1|	630190	630890	701	404	561	1225.63	6.78	0
gi|116048575|ref|NC_008463.1|	632386	632870	485	129	179	82.71	2.78	0.5
gi|116048575|ref|NC_008463.1|	637028	640642	3615	1133	2984	3100	6.65	0
gi|116048575|ref|NC_008463.1|	640680	642057	1378	1224	465	14.36	1.83	6.95
gi|116048575|ref|NC_008463.1|	642373	643300	928	597	369	48.18	2.67	1.15
gi|116048575|ref|NC_008463.1|	648748	649435	688	513	260	33.44	2.67	2.5
gi|116048575|ref|NC_008463.1|	659183	660625	1443	482	535	183.58	3.35	0.43
gi|116048575|ref|NC_008463.1|	666412	668482	2071	1224	1525	1704.57	5.84	0
gi|116048575|ref|NC_008463.1|	684809	685110	302	130	85	13.74	2.28	7.3
gi|116048575|ref|NC_008463.1|	686545	687239	695	488	227	61.1	2.92	0.91
gi|116048575|ref|NC_008463.1|	692572	694214	1643	1037	971	1200.37	6.35	0
gi|116048575|ref|NC_008463.1|	707161	707647	487	367	137	18	1.99	5.38
gi|116048575|ref|NC_008463.1|	710996	714581	3586	1263	2846	3100	4.88	0
gi|116048575|ref|NC_008463.1|	717822	719143	1322	525	580	367.08	3.79	0
gi|116048575|ref|NC_008463.1|	727938	728846	909	276	447	400.4	4.63	0
gi|116048575|ref|NC_008463.1|	730847	731756	910	344	404	38.92	2.85	2.05
gi|116048575|ref|NC_008463.1|	732315	738581	6267	4222	7881	3100	3.38	0
gi|116048575|ref|NC_008463.1|	740490	741604	1115	448	658	30.42	2.71	3.21
gi|116048575|ref|NC_008463.1|	744407	746864	2458	1198	1164	312.14	4.04	0
gi|116048575|ref|NC_008463.1|	754349	756811	2463	770	1815	937.48	3.63	0
gi|116048575|ref|NC_008463.1|	757478	760399	2922	2111	1775	328.55	4.26	0
gi|116048575|ref|NC_008463.1|	760439	761597	1159	822	474	18.1	2.79	5.39
gi|116048575|ref|NC_008463.1|	761861	766566	4706	744	2423	685.24	4.35	0
gi|116048575|ref|NC_008463.1|	768650	771006	2357	961	1473	771.75	4.34	0
gi|116048575|ref|NC_008463.1|	772141	773421	1281	799	730	682.54	4.29	0
gi|116048575|ref|NC_008463.1|	811889	814327	2439	1525	2985	3100	6.17	0
gi|116048575|ref|NC_008463.1|	823428	824052	625	299	415	732.09	6.84	0
gi|116048575|ref|NC_008463.1|	830567	831046	480	319	189	107.91	3.35	0.54
gi|116048575|ref|NC_008463.1|	838612	839171	560	213	287	316.79	4.49	0
gi|116048575|ref|NC_008463.1|	841084	841534	451	219	216	207.98	4.63	0.44
gi|116048575|ref|NC_008463.1|	851224	852057	834	595	573	761.72	4.35	0
gi|116048575|ref|NC_008463.1|	855651	856101	451	265	182	112.62	3.7	0.55
gi|116048575|ref|NC_008463.1|	856259	856751	493	291	210	150.08	3.63	0.4
gi|116048575|ref|NC_008463.1|	858690	859264	575	273	280	275.98	5.34	0
gi|116048575|ref|NC_008463.1|	894739	895814	1076	756	801	1190.72	5.32	0
gi|116048575|ref|NC_008463.1|	897633	898740	1108	628	893	1086.46	4.63	0
gi|116048575|ref|NC_008463.1|	927547	927816	270	98	77	14.05	2.35	7.24
gi|116048575|ref|NC_008463.1|	937087	937471	385	172	117	25.55	2.42	3.92
gi|116048575|ref|NC_008463.1|	956155	957416	1262	417	915	1690.27	5.69	0
gi|116048575|ref|NC_008463.1|	957474	958380	907	485	585	717.6	4.51	0
gi|116048575|ref|NC_008463.1|	966151	967312	1162	368	757	1113.03	5.06	0
gi|116048575|ref|NC_008463.1|	971828	972247	420	164	176	122.08	4.34	0.56
gi|116048575|ref|NC_008463.1|	981716	982174	459	281	196	78.21	2.97	0.49
gi|116048575|ref|NC_008463.1|	984606	984986	381	119	111	19.6	2.63	4.92
gi|116048575|ref|NC_008463.1|	985034	985503	470	254	172	77.51	2.78	0.48
gi|116048575|ref|NC_008463.1|	989702	990062	361	173	110	15.24	2.24	6.63
gi|116048575|ref|NC_008463.1|	1003447	1003868	422	221	159	80.23	3.35	0.49
gi|116048575|ref|NC_008463.1|	1006840	1007451	612	258	175	30.66	2.2	3.23
gi|116048575|ref|NC_008463.1|	1011599	1012529	931	618	389	193.39	3.77	0.43
gi|116048575|ref|NC_008463.1|	1014994	1015799	806	348	643	1473.05	6.62	0
gi|116048575|ref|NC_008463.1|	1043579	1044111	533	306	230	139.28	3.73	0.4
gi|116048575|ref|NC_008463.1|	1050080	1050534	455	172	169	80.49	3.7	0.49
gi|116048575|ref|NC_008463.1|	1065961	1066458	498	190	211	148.48	3.63	0.4
gi|116048575|ref|NC_008463.1|	1079034	1079567	534	363	174	28.35	2.9	3.39
gi|116048575|ref|NC_008463.1|	1079630	1080314	685	398	308	245.28	4.54	0.46
gi|116048575|ref|NC_008463.1|	1082268	1082830	563	275	214	107.29	3.7	0.54
gi|116048575|ref|NC_008463.1|	1097294	1097688	395	170	121	27.26	2.49	3.61
gi|116048575|ref|NC_008463.1|	1101603	1102086	484	192	179	83.32	3.77	0.5
gi|116048575|ref|NC_008463.1|	1105280	1105663	384	188	117	25.9	2.28	3.95
gi|116048575|ref|NC_008463.1|	1106231	1107593	1363	576	1112	2609.68	8.4	0
gi|116048575|ref|NC_008463.1|	1110799	1111252	454	158	165	72.94	2.92	0.63
gi|116048575|ref|NC_008463.1|	1116490	1116835	346	196	103	21.05	2.35	4.53
gi|116048575|ref|NC_008463.1|	1117279	1118087	809	658	298	129.12	3.13	0.57
gi|116048575|ref|NC_008463.1|	1123950	1124738	789	483	575	1162.24	6.34	0
gi|116048575|ref|NC_008463.1|	1125807	1126669	863	406	521	680.05	5.5	0
gi|116048575|ref|NC_008463.1|	1129355	1130061	707	429	344	335.06	4.63	0
gi|116048575|ref|NC_008463.1|	1134837	1136139	1303	542	810	1263.71	7.48	0
gi|116048575|ref|NC_008463.1|	1136512	1139394	2883	1596	2887	3100	8.55	0
gi|116048575|ref|NC_008463.1|	1144339	1144893	555	282	326	469.48	5.7	0
gi|116048575|ref|NC_008463.1|	1162231	1162744	514	226	212	137.97	3.77	0.39
gi|116048575|ref|NC_008463.1|	1192331	1192906	576	348	189	53.66	2.28	0.88
gi|116048575|ref|NC_008463.1|	1195015	1196610	1596	649	1648	2735.71	5.14	0
gi|116048575|ref|NC_008463.1|	1197295	1198790	1496	902	1362	2599.17	6.13	0
gi|116048575|ref|NC_008463.1|	1207558	1207844	287	137	81	13.61	2.21	7.39
gi|116048575|ref|NC_008463.1|	1228693	1229142	450	284	137	28.82	2.21	3.28
gi|116048575|ref|NC_008463.1|	1229326	1231561	2236	1324	2410	3100	8.33	0
gi|116048575|ref|NC_008463.1|	1243179	1244778	1600	698	1285	2418.7	7.13	0
gi|116048575|ref|NC_008463.1|	1246539	1247858	1320	557	1313	3100	8.3	0
gi|116048575|ref|NC_008463.1|	1250676	1251154	479	227	251	292.36	5.34	0
gi|116048575|ref|NC_008463.1|	1251635	1252376	742	390	541	1095.38	6.76	0
gi|116048575|ref|NC_008463.1|	1253451	1254235	785	377	447	438.08	5.04	0
gi|116048575|ref|NC_008463.1|	1255423	1255764	342	201	105	23.26	2.32	4.23
gi|116048575|ref|NC_008463.1|	1260792	1261270	479	162	157	17.87	2.9	5.37
gi|116048575|ref|NC_008463.1|	1269653	1270153	501	196	194	104.64	3.06	0.54
gi|116048575|ref|NC_008463.1|	1297207	1297636	430	175	160	77.26	3.28	0.48
gi|116048575|ref|NC_008463.1|	1332170	1332786	617	337	344	448.07	5.06	0
gi|116048575|ref|NC_008463.1|	1342440	1343353	914	363	828	2223.07	7.9	0
gi|116048575|ref|NC_008463.1|	1353264	1353698	435	208	133	28.86	2.21	3.28
gi|116048575|ref|NC_008463.1|	1366151	1366644	494	327	206	138.8	3.56	0.4
gi|116048575|ref|NC_008463.1|	1374291	1375025	735	157	323	249.69	3.7	0.47
gi|116048575|ref|NC_008463.1|	1390340	1390845	506	202	209	136.77	3.49	0.39
gi|116048575|ref|NC_008463.1|	1391487	1391871	385	160	120	29.56	2.56	3.31
gi|116048575|ref|NC_008463.1|	1399713	1400213	501	154	160	41.3	2.42	1.66
gi|116048575|ref|NC_008463.1|	1421507	1421833	327	172	104	29.34	2.71	3.31
gi|116048575|ref|NC_008463.1|	1423676	1424359	684	343	449	776.12	5.55	0
gi|116048575|ref|NC_008463.1|	1426255	1426767	513	249	210	133.76	3.2	0.58
gi|116048575|ref|NC_008463.1|	1437355	1437792	438	264	157	66.44	3.06	0.93
gi|116048575|ref|NC_008463.1|	1448681	1449237	557	302	257	223.58	4.84	0.45
gi|116048575|ref|NC_008463.1|	1455146	1455492	347	159	107	25.86	2.71	3.94
gi|116048575|ref|NC_008463.1|	1459037	1459405	369	146	109	20.94	2.07	4.52
gi|116048575|ref|NC_008463.1|	1460681	1461046	366	150	108	20.7	2.35	4.63
gi|116048575|ref|NC_008463.1|	1464627	1465137	511	201	166	39.62	2.83	1.93
gi|116048575|ref|NC_008463.1|	1466152	1466601	450	176	201	154.78	3.83	0.41
gi|116048575|ref|NC_008463.1|	1471318	1471735	418	226	134	28.22	2.7	3.38
gi|116048575|ref|NC_008463.1|	1474252	1474775	524	345	233	129.64	3.84	0.57
gi|116048575|ref|NC_008463.1|	1475163	1475632	470	304	148	36.3	2.14	2.15
gi|116048575|ref|NC_008463.1|	1492393	1493365	973	450	572	812.32	6.55	0
gi|116048575|ref|NC_008463.1|	1493990	1494365	376	257	123	37.68	2.28	2.03
gi|116048575|ref|NC_008463.1|	1499730	1500487	758	604	249	26.52	2.7	3.72
gi|116048575|ref|NC_008463.1|	1503246	1503654	409	199	145	59.65	2.92	0.9
gi|116048575|ref|NC_008463.1|	1507819	1508154	336	157	95	14.99	1.99	6.73
gi|116048575|ref|NC_008463.1|	1521493	1522388	896	489	725	1674.69	7	0
gi|116048575|ref|NC_008463.1|	1529157	1529548	392	224	149	78.13	2.71	0.49
gi|116048575|ref|NC_008463.1|	1537722	1539196	1475	752	1567	3100	8.36	0
gi|116048575|ref|NC_008463.1|	1544879	1545668	790	375	548	1029.43	7.33	0
gi|116048575|ref|NC_008463.1|	1550449	1551009	561	328	346	538.2	5.34	0
gi|116048575|ref|NC_008463.1|	1563284	1563752	469	169	173	80.15	3.85	0.49
gi|116048575|ref|NC_008463.1|	1577997	1578832	836	426	704	1729.39	6.48	0
gi|116048575|ref|NC_008463.1|	1594868	1596397	1530	1088	1681	3100	6.48	0
gi|116048575|ref|NC_008463.1|	1599921	1600372	452	211	212	194.47	4.91	0.44
gi|116048575|ref|NC_008463.1|	1605531	1605897	367	234	112	16.95	2.58	5.77
gi|116048575|ref|NC_008463.1|	1607537	1608692	1156	772	593	466.56	3.74	0
gi|116048575|ref|NC_008463.1|	1611935	1612502	568	241	303	348.9	5.03	0
gi|116048575|ref|NC_008463.1|	1620052	1622268	2217	1015	2616	3100	6.8	0
gi|116048575|ref|NC_008463.1|	1623170	1623536	367	169	117	32.31	2.56	2.99
gi|116048575|ref|NC_008463.1|	1624619	1625110	492	223	198	120.44	3.28	0.56
gi|116048575|ref|NC_008463.1|	1627584	1628049	466	231	178	51.9	2.88	0.87
gi|116048575|ref|NC_008463.1|	1634933	1636354	1422	542	869	871.84	4.88	0
gi|116048575|ref|NC_008463.1|	1641310	1641782	473	301	175	81.82	2.99	0.5
gi|116048575|ref|NC_008463.1|	1650053	1651435	1383	710	1260	1937.63	5.7	0
gi|116048575|ref|NC_008463.1|	1655699	1656571	873	283	488	360.98	3.58	0
gi|116048575|ref|NC_008463.1|	1674825	1675434	610	355	431	836.59	6.34	0
gi|116048575|ref|NC_008463.1|	1681499	1681897	399	249	115	18.82	2.35	5.34
gi|116048575|ref|NC_008463.1|	1684145	1685103	959	635	411	253.31	3.14	0.47
gi|116048575|ref|NC_008463.1|	1688242	1688628	387	254	151	86.04	3.13	0.5
gi|116048575|ref|NC_008463.1|	1696442	1697409	968	408	762	1710.78	7.41	0
gi|116048575|ref|NC_008463.1|	1719099	1719629	531	286	204	77.01	3.32	0.64
gi|116048575|ref|NC_008463.1|	1719961	1720329	369	209	132	57.08	3.7	0.89
gi|116048575|ref|NC_008463.1|	1721646	1722154	509	307	225	176.9	3.56	0.42
gi|116048575|ref|NC_008463.1|	1741526	1741949	424	152	135	35.73	2.99	2.28
gi|116048575|ref|NC_008463.1|	1744849	1745403	555	219	236	166.25	3.63	0.41
gi|116048575|ref|NC_008463.1|	1747365	1749276	1912	818	1938	3100	6.01	0
gi|116048575|ref|NC_008463.1|	1750710	1751284	575	273	341	498.96	5.13	0
gi|116048575|ref|NC_008463.1|	1759545	1760965	1421	967	688	650.05	6.05	0
gi|116048575|ref|NC_008463.1|	1760997	1763388	2392	1930	2224	3100	5.13	0
gi|116048575|ref|NC_008463.1|	1765539	1768088	2550	1249	2215	3100	5.82	0
gi|116048575|ref|NC_008463.1|	1768166	1768747	582	446	186	13.98	1.97	7.23
gi|116048575|ref|NC_008463.1|	1772466	1773518	1053	487	668	1082.43	7.55	0
gi|116048575|ref|NC_008463.1|	1774081	1774866	786	366	340	177.46	3.2	0.42
gi|116048575|ref|NC_008463.1|	1784926	1785620	695	227	300	117.59	2.78	0.56
gi|116048575|ref|NC_008463.1|	1792024	1792565	542	205	270	268.22	4.68	0.24
gi|116048575|ref|NC_008463.1|	1794275	1795654	1380	370	973	1762.1	7.43	0
gi|116048575|ref|NC_008463.1|	1816676	1818436	1761	1244	1319	2545.19	7.77	0
gi|116048575|ref|NC_008463.1|	1821443	1821975	533	262	221	145.55	3.92	0.4
gi|116048575|ref|NC_008463.1|	1824009	1824624	616	338	512	1242.14	7.62	0
gi|116048575|ref|NC_008463.1|	1840417	1840935	519	227	266	294.73	5.2	0
gi|116048575|ref|NC_008463.1|	1849349	1850381	1033	433	678	1029.71	5.84	0
gi|116048575|ref|NC_008463.1|	1850518	1851001	484	268	174	73.3	2.63	0.64
gi|116048575|ref|NC_008463.1|	1851353	1851775	423	259	141	45.47	2.49	1.42
gi|116048575|ref|NC_008463.1|	1857269	1858699	1431	525	1170	2752.54	8.33	0
gi|116048575|ref|NC_008463.1|	1861495	1864440	2946	1033	2704	3100	5.83	0
gi|116048575|ref|NC_008463.1|	1872133	1873496	1364	633	1020	2015.94	7.08	0
gi|116048575|ref|NC_008463.1|	1873585	1875484	1900	952	1834	3100	7.94	0
gi|116048575|ref|NC_008463.1|	1888820	1889232	413	205	146	59.34	3.35	0.9
gi|116048575|ref|NC_008463.1|	1893338	1893873	536	328	259	108.67	2.63	0.54
gi|116048575|ref|NC_008463.1|	1897407	1898005	599	303	236	132.02	2.92	0.58
gi|116048575|ref|NC_008463.1|	1901006	1903265	2260	1175	2360	3100	8.55	0
gi|116048575|ref|NC_008463.1|	1909921	1911716	1796	1028	1979	3100	8.55	0
gi|116048575|ref|NC_008463.1|	1915410	1915802	393	157	120	14.26	2.12	7.16
gi|116048575|ref|NC_008463.1|	1919521	1941802	22282	17365	20804	199.96	4.58	0.44
gi|116048575|ref|NC_008463.1|	1960830	1961221	392	210	154	89.44	3.42	0.51
gi|116048575|ref|NC_008463.1|	1961374	1961953	580	418	247	157.63	3.99	0.41
gi|116048575|ref|NC_008463.1|	1963859	1965847	1989	1065	1861	3100	8.47	0
gi|116048575|ref|NC_008463.1|	1975401	1975787	387	229	123	33.05	2.63	2.62
gi|116048575|ref|NC_008463.1|	1980575	1981125	551	266	212	38.17	2.18	2.04
gi|116048575|ref|NC_008463.1|	1986270	1986795	526	278	254	246.83	3.99	0.46
gi|116048575|ref|NC_008463.1|	1988321	1988767	447	275	196	152.49	4.13	0.4
gi|116048575|ref|NC_008463.1|	1991710	1992552	843	489	526	832.31	6.05	0
gi|116048575|ref|NC_008463.1|	1997777	1998514	738	484	475	793.9	6.55	0
gi|116048575|ref|NC_008463.1|	1999606	2000442	837	548	565	1016.63	7.55	0
gi|116048575|ref|NC_008463.1|	2020681	2021336	656	263	368	483.97	4.84	0
gi|116048575|ref|NC_008463.1|	2023828	2041877	18050	3010	21200	594.66	4.85	0
gi|116048575|ref|NC_008463.1|	2049398	2049993	596	309	317	376.81	4.27	0
gi|116048575|ref|NC_008463.1|	2050202	2051001	800	478	449	587.45	6.34	0
gi|116048575|ref|NC_008463.1|	2052917	2054182	1266	749	824	911.3	5.18	0
gi|116048575|ref|NC_008463.1|	2060796	2061181	386	259	117	19.5	2.11	5.15
gi|116048575|ref|NC_008463.1|	2069695	2070160	466	154	146	26.45	2.09	3.84
gi|116048575|ref|NC_008463.1|	2074210	2074818	609	308	268	205.65	4.2	0.44
gi|116048575|ref|NC_008463.1|	2078220	2078553	334	191	104	26.58	2.78	3.72
gi|116048575|ref|NC_008463.1|	2083963	2085716	1754	797	1533	2819.33	6.74	0
gi|116048575|ref|NC_008463.1|	2092235	2093511	1277	709	902	1635.83	7.28	0
gi|116048575|ref|NC_008463.1|	2107830	2108283	454	169	137	27.48	2.92	3.49
gi|116048575|ref|NC_008463.1|	2109101	2109490	390	249	111	17.07	1.99	5.78
gi|116048575|ref|NC_008463.1|	2111628	2112083	456	170	220	215.23	4.13	0.45
gi|116048575|ref|NC_008463.1|	2129634	2130037	404	161	159	92.49	3.63	0.52
gi|116048575|ref|NC_008463.1|	2134613	2135692	1080	749	944	2423.26	7.76	0
gi|116048575|ref|NC_008463.1|	2154324	2155988	1665	572	1685	3100	6.43	0
gi|116048575|ref|NC_008463.1|	2158887	2159673	787	173	353	220.36	3.14	0.45
gi|116048575|ref|NC_008463.1|	2159755	2160989	1235	316	668	780.74	4.92	0
gi|116048575|ref|NC_008463.1|	2168080	2169458	1379	703	1053	2259.01	7.98	0
gi|116048575|ref|NC_008463.1|	2171085	2171558	474	322	136	20.36	2.49	4.74
gi|116048575|ref|NC_008463.1|	2174094	2174881	788	481	385	376.83	5.27	0
gi|116048575|ref|NC_008463.1|	2199461	2200454	994	457	808	1511.44	6.39	0
gi|116048575|ref|NC_008463.1|	2201272	2202000	729	327	602	1051.89	5.43	0
gi|116048575|ref|NC_008463.1|	2208314	2208926	613	248	250	155.07	4.34	0.41
gi|116048575|ref|NC_008463.1|	2211571	2211981	411	224	143	53.91	2.98	0.88
gi|116048575|ref|NC_008463.1|	2224086	2224520	435	250	136	32.88	2.63	2.61
gi|116048575|ref|NC_008463.1|	2225706	2226584	879	465	591	1055.89	6.84	0
gi|116048575|ref|NC_008463.1|	2236564	2237278	715	438	389	167.51	3.29	0.42
gi|116048575|ref|NC_008463.1|	2240763	2241414	652	222	222	16.03	2.44	6.37
gi|116048575|ref|NC_008463.1|	2243559	2244668	1110	400	735	834.53	5.72	0
gi|116048575|ref|NC_008463.1|	2249349	2249784	436	166	133	28.52	2.56	3.27
gi|116048575|ref|NC_008463.1|	2251576	2252129	554	303	276	193.85	4.33	0.44
gi|116048575|ref|NC_008463.1|	2256460	2257184	725	386	373	354.18	4.27	0
gi|116048575|ref|NC_008463.1|	2271851	2272514	664	290	531	1223.82	6.84	0
gi|116048575|ref|NC_008463.1|	2274894	2275724	831	508	557	991.31	5.77	0
gi|116048575|ref|NC_008463.1|	2277698	2278720	1023	530	952	2321.94	6.81	0
gi|116048575|ref|NC_008463.1|	2281854	2282271	418	204	161	87.27	3.28	0.5
gi|116048575|ref|NC_008463.1|	2303351	2304458	1108	535	732	1267.01	7.9	0
gi|116048575|ref|NC_008463.1|	2313290	2313747	458	168	153	48.99	3.06	1.15
gi|116048575|ref|NC_008463.1|	2319220	2319754	535	290	238	189.51	4.42	0.43
gi|116048575|ref|NC_008463.1|	2333013	2334385	1373	744	1037	2190.81	8.26	0
gi|116048575|ref|NC_008463.1|	2339164	2339572	409	138	141	52.28	2.63	0.87
gi|116048575|ref|NC_008463.1|	2347504	2347965	462	209	218	202.5	4.34	0.44
gi|116048575|ref|NC_008463.1|	2352113	2352755	643	346	368	502.89	5.48	0
gi|116048575|ref|NC_008463.1|	2362292	2363264	973	463	391	168.32	2.95	0.42
gi|116048575|ref|NC_008463.1|	2364119	2364611	493	153	174	68.31	2.92	0.78
gi|116048575|ref|NC_008463.1|	2365198	2365722	525	313	261	270.7	4.27	0.24
gi|116048575|ref|NC_008463.1|	2373340	2373979	640	337	348	318.39	3.91	0
gi|116048575|ref|NC_008463.1|	2381702	2382159	458	311	152	47.36	2.42	1.14
gi|116048575|ref|NC_008463.1|	2385977	2386364	388	211	123	29.05	2.43	3.3
gi|116048575|ref|NC_008463.1|	2388068	2388584	517	263	210	130.66	3.49	0.57
gi|116048575|ref|NC_008463.1|	2395043	2395858	816	629	392	125.86	2.6	0.57
gi|116048575|ref|NC_008463.1|	2406044	2406455	412	153	134	39.21	2.56	1.92
gi|116048575|ref|NC_008463.1|	2407573	2407910	338	167	100	19.99	2.71	4.84
gi|116048575|ref|NC_008463.1|	2411162	2411782	621	386	216	77.5	2.35	0.48
gi|116048575|ref|NC_008463.1|	2414444	2416906	2463	924	2100	3100	8.55	0
gi|116048575|ref|NC_008463.1|	2417828	2418229	402	158	147	15.25	2.5	6.53
gi|116048575|ref|NC_008463.1|	2421676	2423991	2316	767	2182	3100	5.47	0
gi|116048575|ref|NC_008463.1|	2425787	2426071	285	148	82	15.26	2.56	6.42
gi|116048575|ref|NC_008463.1|	2432335	2433005	671	242	364	448.11	4.98	0
gi|116048575|ref|NC_008463.1|	2441290	2441654	365	132	141	78.56	3.99	0.49
gi|116048575|ref|NC_008463.1|	2442429	2443147	719	475	375	425.01	5.13	0
gi|116048575|ref|NC_008463.1|	2447529	2448005	477	259	235	180.46	4.06	0.43
gi|116048575|ref|NC_008463.1|	2448245	2448656	412	281	149	65.71	2.71	0.92
gi|116048575|ref|NC_008463.1|	2450911	2451830	920	515	697	1485.5	7.26	0
gi|116048575|ref|NC_008463.1|	2453612	2454582	971	532	871	2002.42	7.45	0
gi|116048575|ref|NC_008463.1|	2455519	2455979	461	294	163	65.1	2.92	0.92
gi|116048575|ref|NC_008463.1|	2460938	2461504	567	307	279	281.73	3.99	0
gi|116048575|ref|NC_008463.1|	2462888	2463708	821	322	482	697.61	7.41	0
gi|116048575|ref|NC_008463.1|	2470759	2471119	361	201	105	17.57	2.25	5.35
gi|116048575|ref|NC_008463.1|	2473510	2474306	797	299	394	232.21	3.79	0.46
gi|116048575|ref|NC_008463.1|	2474870	2475331	462	167	157	22.23	2.64	4.18
gi|116048575|ref|NC_008463.1|	2475659	2480954	5296	1049	4734	3100	5.15	0
gi|116048575|ref|NC_008463.1|	2480961	2481890	930	473	387	72.05	3.39	0.63
gi|116048575|ref|NC_008463.1|	2482446	2484432	1987	1015	1073	666.78	5.38	0
gi|116048575|ref|NC_008463.1|	2484497	2489151	4655	2272	2350	1128.7	3.78	0
gi|116048575|ref|NC_008463.1|	2489209	2492041	2833	545	1387	590.29	3.75	0
gi|116048575|ref|NC_008463.1|	2504565	2505025	461	274	160	59.58	2.63	0.9
gi|116048575|ref|NC_008463.1|	2506184	2506668	485	274	173	70.81	2.71	0.63
gi|116048575|ref|NC_008463.1|	2520207	2520527	321	153	95	18.2	2.49	5.42
gi|116048575|ref|NC_008463.1|	2530108	2530946	839	337	640	1243.31	5.77	0
gi|116048575|ref|NC_008463.1|	2531343	2532461	1119	454	933	1699.04	5.78	0
gi|116048575|ref|NC_008463.1|	2543638	2544025	388	165	148	78.59	3.92	0.49
gi|116048575|ref|NC_008463.1|	2549947	2550427	481	180	165	58.28	2.71	0.89
gi|116048575|ref|NC_008463.1|	2564454	2566459	2006	1438	1482	2013.04	6.41	0
gi|116048575|ref|NC_008463.1|	2567834	2568300	467	200	201	148.39	3.49	0.4
gi|116048575|ref|NC_008463.1|	2579808	2581291	1484	782	1411	3100	8.4	0
gi|116048575|ref|NC_008463.1|	2597501	2597989	489	123	150	32.05	1.99	2.98
gi|116048575|ref|NC_008463.1|	2598242	2598804	563	303	198	39.68	2.61	1.93
gi|116048575|ref|NC_008463.1|	2598812	2600058	1247	681	889	1383.63	6.83	0
gi|116048575|ref|NC_008463.1|	2602198	2602925	728	219	342	306.29	5.27	0
gi|116048575|ref|NC_008463.1|	2603989	2604942	954	536	628	1066.88	6.49	0
gi|116048575|ref|NC_008463.1|	2615006	2615388	383	265	110	16.2	2.31	6.29
gi|116048575|ref|NC_008463.1|	2616439	2617611	1173	529	616	427.1	3.94	0
gi|116048575|ref|NC_008463.1|	2622002	2622765	764	403	267	95.08	2.56	0.52
gi|116048575|ref|NC_008463.1|	2636460	2636987	528	294	280	332.58	5.27	0
gi|116048575|ref|NC_008463.1|	2637267	2638239	973	614	667	1194.33	7.56	0
gi|116048575|ref|NC_008463.1|	2644074	2644683	610	368	345	461.94	4.56	0
gi|116048575|ref|NC_008463.1|	2647071	2648217	1147	392	732	659.55	4.57	0
gi|116048575|ref|NC_008463.1|	2655042	2655796	755	432	593	1323.69	7.3	0
gi|116048575|ref|NC_008463.1|	2659500	2661323	1824	434	870	448.31	4.99	0
gi|116048575|ref|NC_008463.1|	2664719	2665669	951	291	613	1021.86	6.34	0
gi|116048575|ref|NC_008463.1|	2677411	2677960	550	296	176	36.42	2.19	2.16
gi|116048575|ref|NC_008463.1|	2693432	2694057	626	471	185	30.22	2.49	3.21
gi|116048575|ref|NC_008463.1|	2697423	2697898	476	333	143	27.64	2.28	3.37
gi|116048575|ref|NC_008463.1|	2698804	2699329	526	382	144	15.32	2.07	6.43
gi|116048575|ref|NC_008463.1|	2699358	2701170	1813	467	1181	1631.92	7.31	0
gi|116048575|ref|NC_008463.1|	2707751	2708437	687	306	453	788.6	5.55	0
gi|116048575|ref|NC_008463.1|	2715195	2716621	1427	671	1163	2735.5	8.47	0
gi|116048575|ref|NC_008463.1|	2716815	2717561	747	399	400	416.82	4.88	0
gi|116048575|ref|NC_008463.1|	2720675	2721307	633	162	179	27.13	2.21	3.61
gi|116048575|ref|NC_008463.1|	2721344	2722692	1349	562	650	533.38	3.79	0
gi|116048575|ref|NC_008463.1|	2732164	2733146	983	434	964	2834.73	8.19	0
gi|116048575|ref|NC_008463.1|	2734981	2735497	517	274	198	102.72	3.35	0.53
gi|116048575|ref|NC_008463.1|	2744071	2744547	477	323	169	67.65	3.28	0.78
gi|116048575|ref|NC_008463.1|	2746627	2747182	556	192	237	140.81	3.15	0.4
gi|116048575|ref|NC_008463.1|	2747634	2749611	1978	864	1714	3100	8.55	0
gi|116048575|ref|NC_008463.1|	2757051	2757515	465	284	156	50.69	2.78	0.86
gi|116048575|ref|NC_008463.1|	2780484	2781657	1174	588	786	1411.59	7.76	0
gi|116048575|ref|NC_008463.1|	2783116	2784349	1234	743	1367	3100	8.55	0
gi|116048575|ref|NC_008463.1|	2802973	2803399	427	271	141	43.64	2.78	1.54
gi|116048575|ref|NC_008463.1|	2810902	2811304	403	242	165	107.75	3.49	0.54
gi|116048575|ref|NC_008463.1|	2818483	2818949	467	233	178	92.03	3.7	0.52
gi|116048575|ref|NC_008463.1|	2823790	2824169	380	199	122	34.42	2.56	2.39
gi|116048575|ref|NC_008463.1|	2839272	2839558	287	149	84	16.97	2.07	5.78
gi|116048575|ref|NC_008463.1|	2848355	2848685	331	180	99	21.04	2.99	4.52
gi|116048575|ref|NC_008463.1|	2851843	2852268	426	148	126	23.2	1.92	4.22
gi|116048575|ref|NC_008463.1|	2858591	2860007	1417	855	1430	2863.87	5.97	0
gi|116048575|ref|NC_008463.1|	2862077	2862805	729	274	353	332.57	4.53	0
gi|116048575|ref|NC_008463.1|	2863155	2871223	8069	842	7753	3100	6.19	0
gi|116048575|ref|NC_008463.1|	2874013	2875448	1436	992	943	1610.81	6.84	0
gi|116048575|ref|NC_008463.1|	2876180	2876672	493	307	190	101.13	3.56	0.53
gi|116048575|ref|NC_008463.1|	2885263	2885677	415	201	155	76.17	3.7	0.64
gi|116048575|ref|NC_008463.1|	2894755	2895943	1189	614	882	1844	6.48	0
gi|116048575|ref|NC_008463.1|	2907331	2909590	2260	1168	2344	3100	8.55	0
gi|116048575|ref|NC_008463.1|	2910411	2911367	957	426	580	870.31	5.55	0
gi|116048575|ref|NC_008463.1|	2956190	2956829	640	338	327	356.47	4.63	0
gi|116048575|ref|NC_008463.1|	2972838	2973242	405	280	122	25.11	2.42	4.02
gi|116048575|ref|NC_008463.1|	2986688	2987256	569	234	198	72.05	2.71	0.63
gi|116048575|ref|NC_008463.1|	2988398	2988981	584	308	283	233.37	3.73	0.46
gi|116048575|ref|NC_008463.1|	3002594	3003102	509	264	269	317.85	4.91	0
gi|116048575|ref|NC_008463.1|	3003218	3003623	406	218	123	26.03	2.21	3.95
gi|116048575|ref|NC_008463.1|	3010096	3010818	723	263	665	1822.24	7.26	0
gi|116048575|ref|NC_008463.1|	3013845	3014522	678	259	246	102.66	3.13	0.53
gi|116048575|ref|NC_008463.1|	3029693	3030096	404	251	136	46.07	3.63	1.42
gi|116048575|ref|NC_008463.1|	3045761	3046192	432	135	125	20.31	2.14	4.74
gi|116048575|ref|NC_008463.1|	3052586	3053046	461	271	193	132.32	3.56	0.58
gi|116048575|ref|NC_008463.1|	3062236	3062748	513	189	171	53.1	2.49	0.87
gi|116048575|ref|NC_008463.1|	3064440	3065030	591	236	371	598.29	5.27	0
gi|116048575|ref|NC_008463.1|	3085892	3086551	660	302	307	269.76	4.63	0.24
gi|116048575|ref|NC_008463.1|	3109822	3110446	625	354	345	367.09	4.96	0
gi|116048575|ref|NC_008463.1|	3139462	3140167	706	348	591	1443.97	8.05	0
gi|116048575|ref|NC_008463.1|	3144983	3145636	654	306	483	998.37	7.05	0
gi|116048575|ref|NC_008463.1|	3159447	3160587	1141	486	738	1233.51	6.91	0
gi|116048575|ref|NC_008463.1|	3174389	3186285	11897	9038	12380	3100	5.08	0
gi|116048575|ref|NC_008463.1|	3186448	3187337	890	377	504	370.5	4.25	0
gi|116048575|ref|NC_008463.1|	3187353	3188457	1105	811	486	71.38	2.47	0.63
gi|116048575|ref|NC_008463.1|	3188977	3191177	2201	1758	1247	1074.44	5.27	0
gi|116048575|ref|NC_008463.1|	3203336	3203993	658	237	436	765.67	5.55	0
gi|116048575|ref|NC_008463.1|	3209306	3209751	446	318	168	84.07	3.13	0.5
gi|116048575|ref|NC_008463.1|	3220119	3220529	411	228	148	64.32	3.2	0.92
gi|116048575|ref|NC_008463.1|	3230123	3230443	321	170	93	15.94	2.63	6.35
gi|116048575|ref|NC_008463.1|	3253177	3253691	515	350	168	47.47	3.49	1.14
gi|116048575|ref|NC_008463.1|	3281530	3282391	862	645	433	446.31	3.63	0
gi|116048575|ref|NC_008463.1|	3300732	3302017	1286	529	829	1048.13	5.03	0
gi|116048575|ref|NC_008463.1|	3312262	3312864	603	292	380	616.42	6.48	0
gi|116048575|ref|NC_008463.1|	3331345	3331771	427	266	137	37.46	2.49	2.17
gi|116048575|ref|NC_008463.1|	3344478	3344965	488	228	193	111.5	3.49	0.55
gi|116048575|ref|NC_008463.1|	3359300	3359647	348	185	110	29.69	3.06	3.32
gi|116048575|ref|NC_008463.1|	3361448	3362072	625	294	356	482.65	5.91	0
gi|116048575|ref|NC_008463.1|	3374461	3374967	507	236	251	258.45	4.63	0.47
gi|116048575|ref|NC_008463.1|	3389690	3390161	472	184	183	99.77	3.42	0.53
gi|116048575|ref|NC_008463.1|	3392569	3392881	313	139	102	32.22	2.63	2.99
gi|116048575|ref|NC_008463.1|	3400031	3401526	1496	521	937	1478.09	6.76	0
gi|116048575|ref|NC_008463.1|	3403248	3403954	707	524	208	41.37	2.85	1.67
gi|116048575|ref|NC_008463.1|	3404870	3408169	3300	2057	3290	3100	5.38	0
gi|116048575|ref|NC_008463.1|	3411837	3412348	512	301	171	53.56	2.78	0.88
gi|116048575|ref|NC_008463.1|	3414215	3414832	618	147	217	80.87	3.42	0.49
gi|116048575|ref|NC_008463.1|	3419661	3421873	2213	931	1996	3100	8.55	0
gi|116048575|ref|NC_008463.1|	3426345	3428315	1971	951	1951	3100	8.55	0
gi|116048575|ref|NC_008463.1|	3435092	3435675	584	244	388	686.24	6.12	0
gi|116048575|ref|NC_008463.1|	3441494	3441876	383	219	111	19.02	2.14	5.35
gi|116048575|ref|NC_008463.1|	3448489	3449014	526	305	269	296.49	4.13	0
gi|116048575|ref|NC_008463.1|	3485207	3485803	597	187	246	157.62	3.42	0.41
gi|116048575|ref|NC_008463.1|	3486154	3486647	494	151	190	100.45	3.92	0.53
gi|116048575|ref|NC_008463.1|	3488156	3488560	405	133	112	13.38	2.35	7.48
gi|116048575|ref|NC_008463.1|	3490867	3491379	513	139	158	34.03	2.49	2.51
gi|116048575|ref|NC_008463.1|	3493515	3493957	443	327	130	22.64	2.63	4.19
gi|116048575|ref|NC_008463.1|	3503238	3503665	428	287	150	51.82	2.69	0.87
gi|116048575|ref|NC_008463.1|	3504222	3505738	1517	702	1456	3100	8.47	0
gi|116048575|ref|NC_008463.1|	3511317	3515854	4538	1578	4974	3100	5.63	0
gi|116048575|ref|NC_008463.1|	3525600	3526067	468	337	171	76.68	3.92	0.64
gi|116048575|ref|NC_008463.1|	3534665	3535173	509	250	266	307.2	4.77	0
gi|116048575|ref|NC_008463.1|	3560513	3564039	3527	1204	2974	3100	7.29	0
gi|116048575|ref|NC_008463.1|	3596333	3598009	1677	858	1861	3100	8.55	0
gi|116048575|ref|NC_008463.1|	3600126	3600727	602	445	174	30.61	2.21	3.22
gi|116048575|ref|NC_008463.1|	3617597	3618144	548	282	319	452.19	5.63	0
gi|116048575|ref|NC_008463.1|	3621860	3622318	459	240	173	73	3.13	0.63
gi|116048575|ref|NC_008463.1|	3626792	3627282	491	223	223	163.04	4.11	0.41
gi|116048575|ref|NC_008463.1|	3635602	3636253	652	410	325	335.48	4.56	0
gi|116048575|ref|NC_008463.1|	3637546	3638009	464	292	178	39.94	2.55	1.93
gi|116048575|ref|NC_008463.1|	3664720	3665793	1074	484	789	1606.38	7.9	0
gi|116048575|ref|NC_008463.1|	3667038	3667389	352	182	103	19.17	2.42	5.25
gi|116048575|ref|NC_008463.1|	3675023	3676415	1393	889	706	275.82	3.24	0
gi|116048575|ref|NC_008463.1|	3678291	3680224	1934	968	720	84.9	2.41	0.5
gi|116048575|ref|NC_008463.1|	3689588	3690057	470	152	153	38.51	2.22	2.05
gi|116048575|ref|NC_008463.1|	3690901	3691414	514	213	159	34.99	2.28	2.4
gi|116048575|ref|NC_008463.1|	3696489	3696937	449	282	195	106.07	3.37	0.54
gi|116048575|ref|NC_008463.1|	3699042	3699339	298	139	84	13.77	3.06	7.31
gi|116048575|ref|NC_008463.1|	3712536	3714433	1898	975	889	18.76	3.07	5.33
gi|116048575|ref|NC_008463.1|	3720248	3721326	1079	503	884	1801.38	7.23	0
gi|116048575|ref|NC_008463.1|	3723993	3724450	458	95	123	13.01	1.92	7.86
gi|116048575|ref|NC_008463.1|	3735691	3736175	485	299	233	224.88	4.84	0.45
gi|116048575|ref|NC_008463.1|	3740287	3740638	352	181	126	55.07	3.13	0.88
gi|116048575|ref|NC_008463.1|	3745028	3745766	739	438	471	774.57	5.7	0
gi|116048575|ref|NC_008463.1|	3746157	3746686	530	295	154	29.58	2.71	3.32
gi|116048575|ref|NC_008463.1|	3748241	3748707	467	188	163	61.89	2.92	0.91
gi|116048575|ref|NC_008463.1|	3755176	3756645	1470	857	1282	3100	8.55	0
gi|116048575|ref|NC_008463.1|	3761995	3762388	394	156	132	44.1	2.99	1.55
gi|116048575|ref|NC_008463.1|	3763471	3764162	692	257	222	53.49	2.35	0.87
gi|116048575|ref|NC_008463.1|	3777076	3777963	888	431	435	300.23	3.61	0
gi|116048575|ref|NC_008463.1|	3778668	3779284	617	318	290	262.24	4.91	0.24
gi|116048575|ref|NC_008463.1|	3796628	3797065	438	211	169	91.57	3.42	0.51
gi|116048575|ref|NC_008463.1|	3797266	3797753	488	285	191	106.86	3.63	0.54
gi|116048575|ref|NC_008463.1|	3809577	3810244	668	348	390	433.86	5.05	0
gi|116048575|ref|NC_008463.1|	3817658	3818130	473	196	209	165.08	4.2	0.41
gi|116048575|ref|NC_008463.1|	3826729	3827028	300	161	87	16.48	2.35	5.97
gi|116048575|ref|NC_008463.1|	3830878	3831990	1113	463	858	1291.75	4.39	0
gi|116048575|ref|NC_008463.1|	3839555	3841159	1605	1043	1175	2370.37	6.34	0
gi|116048575|ref|NC_008463.1|	3868675	3869128	454	130	156	56.03	2.85	0.88
gi|116048575|ref|NC_008463.1|	3869549	3870279	731	435	500	920.64	6.41	0
gi|116048575|ref|NC_008463.1|	3882599	3883083	485	303	167	59.79	3.63	0.9
gi|116048575|ref|NC_008463.1|	3884569	3885030	462	170	163	64.56	3.28	0.92
gi|116048575|ref|NC_008463.1|	3889765	3890189	425	207	151	56.07	2.36	0.88
gi|116048575|ref|NC_008463.1|	3894019	3896000	1982	810	2029	3100	8.49	0
gi|116048575|ref|NC_008463.1|	3905768	3906081	314	141	90	15.75	2.42	6.45
gi|116048575|ref|NC_008463.1|	3910789	3911441	653	236	305	270.85	4.2	0.24
gi|116048575|ref|NC_008463.1|	3918880	3919862	983	419	593	555.54	5.18	0
gi|116048575|ref|NC_008463.1|	3919989	3920399	411	221	180	91.13	4.31	0.51
gi|116048575|ref|NC_008463.1|	3922110	3923256	1147	676	474	140.02	3.39	0.4
gi|116048575|ref|NC_008463.1|	3927361	3927996	636	317	468	957.88	7.55	0
gi|116048575|ref|NC_008463.1|	3930509	3931010	502	324	274	345.38	5.55	0
gi|116048575|ref|NC_008463.1|	3931785	3932543	759	337	431	577.47	5.13	0
gi|116048575|ref|NC_008463.1|	3942602	3944071	1470	782	1524	3100	8.55	0
gi|116048575|ref|NC_008463.1|	3949054	3949857	804	266	327	179.85	3.67	0.42
gi|116048575|ref|NC_008463.1|	3950583	3950990	408	207	130	30.57	2.43	3.22
gi|116048575|ref|NC_008463.1|	3952678	3953338	661	172	313	287.06	4.27	0
gi|116048575|ref|NC_008463.1|	3953828	3954255	428	305	132	30.03	2.35	3.2
gi|116048575|ref|NC_008463.1|	3961353	3961883	531	277	243	82.94	2.74	0.5
gi|116048575|ref|NC_008463.1|	3962936	3963616	681	352	305	223.65	4.07	0.45
gi|116048575|ref|NC_008463.1|	3963743	3965276	1534	613	756	759.25	6.27	0
gi|116048575|ref|NC_008463.1|	3972855	3973768	914	335	549	811.6	6.55	0
gi|116048575|ref|NC_008463.1|	3974475	3975463	989	520	682	1106.07	5.11	0
gi|116048575|ref|NC_008463.1|	3979438	3980118	681	384	475	576.72	4.31	0
gi|116048575|ref|NC_008463.1|	3983896	3984272	377	163	117	28.42	2.42	3.39
gi|116048575|ref|NC_008463.1|	3992193	3993015	823	424	660	1522.09	7.33	0
gi|116048575|ref|NC_008463.1|	3994668	3995071	404	233	140	53.06	2.85	0.87
gi|116048575|ref|NC_008463.1|	3999720	4000092	373	211	105	15.45	2.21	6.44
gi|116048575|ref|NC_008463.1|	4003033	4006069	3037	2333	2265	3156.32	6.28	0
gi|116048575|ref|NC_008463.1|	4008831	4009378	548	340	252	217.66	4.49	0.45
gi|116048575|ref|NC_008463.1|	4011616	4012403	788	443	726	1991.44	7.83	0
gi|116048575|ref|NC_008463.1|	4025011	4025518	508	234	253	263.9	4.27	0.24
gi|116048575|ref|NC_008463.1|	4026093	4026519	427	253	128	25.27	1.99	4.03
gi|116048575|ref|NC_008463.1|	4027129	4027743	615	388	373	562.41	5.34	0
gi|116048575|ref|NC_008463.1|	4051087	4051503	417	274	133	35.62	2.85	2.27
gi|116048575|ref|NC_008463.1|	4057460	4057827	368	230	106	17.84	2.14	5.37
gi|116048575|ref|NC_008463.1|	4059448	4059815	368	208	117	18.12	2.43	5.4
gi|116048575|ref|NC_008463.1|	4071777	4072505	729	482	343	349.19	4.77	0
gi|116048575|ref|NC_008463.1|	4084570	4085720	1151	350	722	345.7	3.49	0
gi|116048575|ref|NC_008463.1|	4085837	4086482	646	257	273	121.8	2.93	0.56
gi|116048575|ref|NC_008463.1|	4093959	4095023	1065	477	958	2546.96	8.33	0
gi|116048575|ref|NC_008463.1|	4098163	4098603	441	275	190	95.83	3.76	0.52
gi|116048575|ref|NC_008463.1|	4099851	4100194	344	169	106	25.6	2.71	3.93
gi|116048575|ref|NC_008463.1|	4106367	4106688	322	175	98	22.84	2.78	4.2
gi|116048575|ref|NC_008463.1|	4127644	4128302	659	330	418	683.83	5.55	0
gi|116048575|ref|NC_008463.1|	4128924	4129358	435	187	178	115.1	3.85	0.55
gi|116048575|ref|NC_008463.1|	4132739	4135221	2483	1993	2487	3100	4.26	0
gi|116048575|ref|NC_008463.1|	4136836	4137301	466	188	191	116.41	4.26	0.56
gi|116048575|ref|NC_008463.1|	4140694	4145628	4935	1477	3458	2867.56	4.43	0
gi|116048575|ref|NC_008463.1|	4145690	4147022	1333	433	911	1444.55	6.53	0
gi|116048575|ref|NC_008463.1|	4152803	4154682	1880	1036	1739	3100	6.52	0
gi|116048575|ref|NC_008463.1|	4167128	4167503	376	160	133	55.08	3.63	0.88
gi|116048575|ref|NC_008463.1|	4171586	4172443	858	359	399	346.01	4.34	0
gi|116048575|ref|NC_008463.1|	4172448	4173012	565	355	242	173.65	3.63	0.42
gi|116048575|ref|NC_008463.1|	4177440	4177955	516	252	229	181.7	3.49	0.43
gi|116048575|ref|NC_008463.1|	4192342	4192702	361	189	113	28.9	2.78	3.29
gi|116048575|ref|NC_008463.1|	4195677	4196371	695	208	370	438.05	4.7	0
gi|116048575|ref|NC_008463.1|	4197856	4198290	435	252	139	37.15	2.56	2.16
gi|116048575|ref|NC_008463.1|	4205310	4205757	448	275	157	43.99	3.03	1.54
gi|116048575|ref|NC_008463.1|	4206252	4207315	1064	736	714	998.55	5.64	0
gi|116048575|ref|NC_008463.1|	4208533	4209002	470	308	177	87.9	3.77	0.51
gi|116048575|ref|NC_008463.1|	4219986	4220493	508	329	196	104.34	3.2	0.53
gi|116048575|ref|NC_008463.1|	4224547	4225020	474	287	179	89.61	3.56	0.51
gi|116048575|ref|NC_008463.1|	4232389	4232806	418	247	172	113.47	3.92	0.55
gi|116048575|ref|NC_008463.1|	4233058	4233499	442	239	156	62.32	2.78	0.91
gi|116048575|ref|NC_008463.1|	4240200	4240632	433	225	136	33.63	2.63	2.5
gi|116048575|ref|NC_008463.1|	4278459	4279494	1036	485	765	1336.17	6.28	0
gi|116048575|ref|NC_008463.1|	4285089	4286406	1318	793	790	929.32	4.46	0
gi|116048575|ref|NC_008463.1|	4291689	4292053	365	170	120	37.79	2.63	2.04
gi|116048575|ref|NC_008463.1|	4313583	4314681	1099	382	595	719.18	5.63	0
gi|116048575|ref|NC_008463.1|	4326774	4327160	387	232	132	47.49	3.2	1.14
gi|116048575|ref|NC_008463.1|	4329476	4329910	435	158	151	56.83	3.13	0.89
gi|116048575|ref|NC_008463.1|	4337871	4339124	1254	223	592	255.98	4.1	0.47
gi|116048575|ref|NC_008463.1|	4344980	4346082	1103	341	385	34.16	1.93	2.51
gi|116048575|ref|NC_008463.1|	4347186	4347724	539	321	268	277.67	4.98	0
gi|116048575|ref|NC_008463.1|	4349957	4351333	1377	456	627	506.61	5.48	0
gi|116048575|ref|NC_008463.1|	4352865	4356967	4103	3578	3726	3100	6.74	0
gi|116048575|ref|NC_008463.1|	4377957	4378438	482	255	179	84.55	4.2	0.5
gi|116048575|ref|NC_008463.1|	4380824	4382256	1433	269	1343	3100	7.34	0
gi|116048575|ref|NC_008463.1|	4383759	4384276	518	309	311	466.69	5.48	0
gi|116048575|ref|NC_008463.1|	4390962	4392031	1070	494	780	1580.3	7.05	0
gi|116048575|ref|NC_008463.1|	4394075	4394752	678	394	316	278.62	4.2	0
gi|116048575|ref|NC_008463.1|	4396937	4397331	395	224	126	32.77	2.78	2.61
gi|116048575|ref|NC_008463.1|	4398448	4402114	3667	2552	4113	3100	7.83	0
gi|116048575|ref|NC_008463.1|	4402135	4404248	2114	701	1833	3100	6.72	0
gi|116048575|ref|NC_008463.1|	4404560	4406077	1518	1022	1497	2598.17	5.67	0
gi|116048575|ref|NC_008463.1|	4413320	4413856	537	374	148	16.35	1.99	5.96
gi|116048575|ref|NC_008463.1|	4423298	4423930	633	363	367	513.92	4.84	0
gi|116048575|ref|NC_008463.1|	4434436	4434996	561	235	376	661.82	5.35	0
gi|116048575|ref|NC_008463.1|	4438872	4440124	1253	760	1186	3100	8.33	0
gi|116048575|ref|NC_008463.1|	4443778	4444875	1098	556	795	1484.26	5.93	0
gi|116048575|ref|NC_008463.1|	4462149	4463097	949	252	445	221.27	3.89	0.45
gi|116048575|ref|NC_008463.1|	4465862	4466373	512	288	238	181.75	3.89	0.43
gi|116048575|ref|NC_008463.1|	4484621	4485275	655	299	368	485.4	6.12	0
gi|116048575|ref|NC_008463.1|	4486456	4487129	674	304	440	754.1	6.2	0
gi|116048575|ref|NC_008463.1|	4487183	4487675	493	274	191	103.38	3.28	0.53
gi|116048575|ref|NC_008463.1|	4490991	4491433	443	293	172	94.9	3.49	0.52
gi|116048575|ref|NC_008463.1|	4507755	4508354	600	325	419	799.52	6.62	0
gi|116048575|ref|NC_008463.1|	4508553	4509113	561	254	209	96.72	3.05	0.52
gi|116048575|ref|NC_008463.1|	4514332	4514923	592	401	327	365.79	4.67	0
gi|116048575|ref|NC_008463.1|	4525798	4526331	534	304	238	128.81	3.3	0.57
gi|116048575|ref|NC_008463.1|	4526785	4527158	374	215	107	16.2	2.14	6.28
gi|116048575|ref|NC_008463.1|	4530365	4531118	754	261	333	254.66	4.13	0.47
gi|116048575|ref|NC_008463.1|	4532092	4532508	417	250	140	46.62	2.92	1.28
gi|116048575|ref|NC_008463.1|	4532875	4533333	459	198	138	27.07	2.71	3.6
gi|116048575|ref|NC_008463.1|	4533597	4534305	709	300	387	481.39	5.48	0
gi|116048575|ref|NC_008463.1|	4550453	4551074	622	389	393	639.75	5.34	0
gi|116048575|ref|NC_008463.1|	4556484	4556920	437	167	161	66.63	2.9	0.93
gi|116048575|ref|NC_008463.1|	4561850	4563225	1376	710	1179	2165.97	6.41	0
gi|116048575|ref|NC_008463.1|	4571344	4573824	2481	1673	1600	2244.32	7.28	0
gi|116048575|ref|NC_008463.1|	4574071	4578026	3956	1336	2685	2203.01	4.12	0
gi|116048575|ref|NC_008463.1|	4579713	4581965	2253	1126	1594	1859.2	4.7	0
gi|116048575|ref|NC_008463.1|	4582079	4583786	1708	334	691	187.59	2.6	0.43
gi|116048575|ref|NC_008463.1|	4583798	4588381	4584	3808	5356	3100	6.48	0
gi|116048575|ref|NC_008463.1|	4588762	4589302	541	211	182	17.16	2.19	5.68
gi|116048575|ref|NC_008463.1|	4590757	4591511	755	503	388	87.11	2.53	0.5
gi|116048575|ref|NC_008463.1|	4591982	4592755	774	440	308	119.47	2.76	0.56
gi|116048575|ref|NC_008463.1|	4593942	4594337	396	177	146	18.59	2.44	5.32
gi|116048575|ref|NC_008463.1|	4594926	4595356	431	372	130	13.83	1.99	7.31
gi|116048575|ref|NC_008463.1|	4597908	4598485	578	235	261	102.69	2.88	0.53
gi|116048575|ref|NC_008463.1|	4603986	4604799	814	247	386	341.55	5.44	0
gi|116048575|ref|NC_008463.1|	4604804	4607498	2695	1099	2611	3100	6.54	0
gi|116048575|ref|NC_008463.1|	4610967	4611421	455	288	151	43.47	2.66	1.54
gi|116048575|ref|NC_008463.1|	4611587	4612118	532	300	195	57.92	2.51	0.89
gi|116048575|ref|NC_008463.1|	4612327	4612829	503	176	238	134.05	3.92	0.58
gi|116048575|ref|NC_008463.1|	4620638	4621100	463	312	156	28.14	2.52	3.38
gi|116048575|ref|NC_008463.1|	4621485	4622092	608	257	231	112.55	3.06	0.55
gi|116048575|ref|NC_008463.1|	4623272	4624374	1103	805	445	181.07	3.81	0.43
gi|116048575|ref|NC_008463.1|	4625690	4626124	435	265	136	32.88	2.63	2.61
gi|116048575|ref|NC_008463.1|	4630813	4631859	1047	868	492	434.37	4.49	0
gi|116048575|ref|NC_008463.1|	4633257	4633668	412	223	146	59.89	3.28	0.9
gi|116048575|ref|NC_008463.1|	4639883	4641091	1209	672	950	2122.64	7.83	0
gi|116048575|ref|NC_008463.1|	4655345	4655979	635	291	451	730.83	5.7	0
gi|116048575|ref|NC_008463.1|	4659820	4660802	983	337	602	299.65	3.79	0
gi|116048575|ref|NC_008463.1|	4677081	4677573	493	238	156	38.71	2.35	2.05
gi|116048575|ref|NC_008463.1|	4679323	4680006	684	355	485	933.2	6.95	0
gi|116048575|ref|NC_008463.1|	4681702	4682241	540	304	203	98.54	2.78	0.53
gi|116048575|ref|NC_008463.1|	4684751	4685273	523	253	257	259.85	4.06	0.24
gi|116048575|ref|NC_008463.1|	4692585	4694043	1459	614	1389	3100	8.55	0
gi|116048575|ref|NC_008463.1|	4695419	4696191	773	226	464	687.81	4.98	0
gi|116048575|ref|NC_008463.1|	4697664	4698469	806	356	676	1652.82	7.41	0
gi|116048575|ref|NC_008463.1|	4714807	4715255	449	274	134	23.94	2.68	4.25
gi|116048575|ref|NC_008463.1|	4716037	4716614	578	278	249	181.19	4.42	0.43
gi|116048575|ref|NC_008463.1|	4719430	4719968	539	374	226	153.47	3.99	0.4
gi|116048575|ref|NC_008463.1|	4724344	4724763	420	261	138	23.72	2.8	4.24
gi|116048575|ref|NC_008463.1|	4729170	4730385	1216	704	1028	2060.92	5.52	0
gi|116048575|ref|NC_008463.1|	4731673	4733984	2312	1230	2233	3100	8.47	0
gi|116048575|ref|NC_008463.1|	4737015	4737436	422	279	122	19.89	2.42	4.83
gi|116048575|ref|NC_008463.1|	4749543	4750043	501	247	182	16.63	2.56	5.98
gi|116048575|ref|NC_008463.1|	4750084	4757577	7494	2796	7993	3100	6.02	0
gi|116048575|ref|NC_008463.1|	4758409	4761328	2920	812	1734	1607.05	4.52	0
gi|116048575|ref|NC_008463.1|	4767455	4767896	442	169	159	68.06	3.7	0.78
gi|116048575|ref|NC_008463.1|	4773439	4774827	1389	674	1441	3105.72	6.3	0
gi|116048575|ref|NC_008463.1|	4781136	4781763	628	263	332	388.98	4.42	0
gi|116048575|ref|NC_008463.1|	4794393	4794869	477	228	221	196.18	3.85	0.44
gi|116048575|ref|NC_008463.1|	4805987	4806815	829	626	349	232.58	4.06	0.46
gi|116048575|ref|NC_008463.1|	4819038	4819537	500	177	138	22.69	2.07	4.19
gi|116048575|ref|NC_008463.1|	4858406	4859554	1149	605	1085	2700.97	7.6	0
gi|116048575|ref|NC_008463.1|	4861241	4863069	1829	1240	1035	612.09	3.92	0
gi|116048575|ref|NC_008463.1|	4863568	4864181	614	450	250	123.67	3.73	0.57
gi|116048575|ref|NC_008463.1|	4868549	4868966	418	182	155	68.19	3.48	0.78
gi|116048575|ref|NC_008463.1|	4879542	4880204	663	344	247	90.07	2.75	0.51
gi|116048575|ref|NC_008463.1|	4880681	4881243	563	297	199	77.05	3.7	0.64
gi|116048575|ref|NC_008463.1|	4881751	4882246	496	367	140	17.81	1.91	5.36
gi|116048575|ref|NC_008463.1|	4890629	4891604	976	620	280	19.67	2.25	4.93
gi|116048575|ref|NC_008463.1|	4892242	4893575	1334	1166	499	76.49	2.3	0.64
gi|116048575|ref|NC_008463.1|	4893674	4894029	356	194	123	34.24	3.37	2.52
gi|116048575|ref|NC_008463.1|	4894052	4895335	1284	956	747	754.25	5.63	0
gi|116048575|ref|NC_008463.1|	4895446	4896726	1281	393	631	619.37	3.92	0
gi|116048575|ref|NC_008463.1|	4897985	4898504	520	274	256	259.99	4.49	0.24
gi|116048575|ref|NC_008463.1|	4916388	4918538	2151	1254	2410	3100	8.03	0
gi|116048575|ref|NC_008463.1|	4929679	4931694	2016	769	1838	3100	8.4	0
gi|116048575|ref|NC_008463.1|	4940476	4940981	506	280	204	124.41	3.7	0.57
gi|116048575|ref|NC_008463.1|	4941472	4941905	434	157	152	59.19	2.78	0.9
gi|116048575|ref|NC_008463.1|	4944696	4945690	995	458	931	2594.67	8.55	0
gi|116048575|ref|NC_008463.1|	4946157	4946677	521	287	248	166.13	3.63	0.41
gi|116048575|ref|NC_008463.1|	4951663	4952923	1261	404	800	878.85	5.49	0
gi|116048575|ref|NC_008463.1|	4952952	4957963	5012	1059	4233	3100	6.08	0
gi|116048575|ref|NC_008463.1|	4977697	4978462	766	450	453	654.01	4.77	0
gi|116048575|ref|NC_008463.1|	4983005	4984305	1301	906	953	1699.09	5.51	0
gi|116048575|ref|NC_008463.1|	4993857	4994978	1122	408	884	1326.88	6.05	0
gi|116048575|ref|NC_008463.1|	5006680	5007556	877	499	450	298.46	4.39	0
gi|116048575|ref|NC_008463.1|	5007626	5008352	727	378	521	998.95	6.49	0
gi|116048575|ref|NC_008463.1|	5020101	5020608	508	175	179	69.52	3.42	0.78
gi|116048575|ref|NC_008463.1|	5041536	5043149	1614	702	1455	3100	8.4	0
gi|116048575|ref|NC_008463.1|	5061478	5061783	306	141	88	15.84	2.63	6.35
gi|116048575|ref|NC_008463.1|	5066384	5067234	851	533	507	739.83	5.48	0
gi|116048575|ref|NC_008463.1|	5072673	5073988	1316	547	754	932.2	6.62	0
gi|116048575|ref|NC_008463.1|	5080930	5081357	428	124	144	35.89	2.54	2.28
gi|116048575|ref|NC_008463.1|	5082270	5082853	584	276	340	481.01	4.63	0
gi|116048575|ref|NC_008463.1|	5085751	5086084	334	179	99	20.06	2.49	4.85
gi|116048575|ref|NC_008463.1|	5098619	5098978	360	141	120	40.08	2.71	1.94
gi|116048575|ref|NC_008463.1|	5100012	5100642	631	322	373	370.67	4.91	0
gi|116048575|ref|NC_008463.1|	5103753	5104345	593	283	313	338.89	4.67	0
gi|116048575|ref|NC_008463.1|	5117632	5118207	576	397	258	208.01	3.42	0.44
gi|116048575|ref|NC_008463.1|	5119101	5120211	1111	680	661	189.03	3.65	0.43
gi|116048575|ref|NC_008463.1|	5127537	5129886	2350	952	1768	2247.68	6.09	0
gi|116048575|ref|NC_008463.1|	5139935	5140309	375	221	117	19.95	2.19	4.83
gi|116048575|ref|NC_008463.1|	5141077	5141407	331	161	94	13.05	2.91	7.87
gi|116048575|ref|NC_008463.1|	5148795	5149249	455	304	151	26.16	2.35	3.96
gi|116048575|ref|NC_008463.1|	5149795	5150173	379	218	110	19.07	2.21	5.36
gi|116048575|ref|NC_008463.1|	5152460	5153085	626	248	355	257.48	3.54	0.47
gi|116048575|ref|NC_008463.1|	5154687	5155383	697	231	251	33.84	2.12	2.51
gi|116048575|ref|NC_008463.1|	5157428	5158460	1033	274	562	279.67	3.75	0
gi|116048575|ref|NC_008463.1|	5199463	5199986	524	306	279	334.21	4.98	0
gi|116048575|ref|NC_008463.1|	5200260	5200770	511	195	193	49.58	3.09	1.01
gi|116048575|ref|NC_008463.1|	5203734	5204038	305	136	91	19.69	3.49	4.94
gi|116048575|ref|NC_008463.1|	5213081	5213788	708	171	267	65.09	3.57	0.92
gi|116048575|ref|NC_008463.1|	5219211	5220044	834	454	776	1830.69	7.13	0
gi|116048575|ref|NC_008463.1|	5220799	5221951	1153	561	945	2234.37	8.12	0
gi|116048575|ref|NC_008463.1|	5223504	5223982	479	246	184	97.24	2.78	0.52
gi|116048575|ref|NC_008463.1|	5224734	5225673	940	686	637	1146.24	6.18	0
gi|116048575|ref|NC_008463.1|	5227168	5227854	687	395	437	489.09	4.89	0
gi|116048575|ref|NC_008463.1|	5228330	5229461	1132	691	645	861.39	6.48	0
gi|116048575|ref|NC_008463.1|	5231391	5231771	381	244	119	17.23	1.87	5.69
gi|116048575|ref|NC_008463.1|	5232581	5235070	2490	591	2385	3100	4.96	0
gi|116048575|ref|NC_008463.1|	5235535	5237325	1791	1083	1982	3100	5.28	0
gi|116048575|ref|NC_008463.1|	5239411	5239994	584	308	304	346.04	5.48	0
gi|116048575|ref|NC_008463.1|	5245981	5246401	421	225	157	76.61	3.7	0.64
gi|116048575|ref|NC_008463.1|	5249608	5250142	535	329	179	56.05	2.85	0.88
gi|116048575|ref|NC_008463.1|	5251333	5251726	394	145	127	36.13	3.06	2.15
gi|116048575|ref|NC_008463.1|	5256380	5256893	514	176	178	40.63	2.7	1.8
gi|116048575|ref|NC_008463.1|	5260642	5261371	730	224	355	304.48	4.26	0
gi|116048575|ref|NC_008463.1|	5261534	5262521	988	257	345	103.81	3.35	0.53
gi|116048575|ref|NC_008463.1|	5264328	5265063	736	311	367	309.14	4.33	0
gi|116048575|ref|NC_008463.1|	5265595	5266093	499	169	218	116.4	2.97	0.55
gi|116048575|ref|NC_008463.1|	5266398	5269137	2740	1619	1097	138.63	2.52	0.39
gi|116048575|ref|NC_008463.1|	5269888	5271404	1517	663	971	797.1	3.99	0
gi|116048575|ref|NC_008463.1|	5274522	5277783	3262	691	2819	2655.88	4.27	0
gi|116048575|ref|NC_008463.1|	5286821	5293444	6624	1445	4128	3203.17	6.21	0
gi|116048575|ref|NC_008463.1|	5293989	5294832	844	269	288	35.29	2.52	2.4
gi|116048575|ref|NC_008463.1|	5298710	5301591	2882	1008	3062	3100	5	0
gi|116048575|ref|NC_008463.1|	5301738	5307376	5639	1987	5057	3100	4.11	0
gi|116048575|ref|NC_008463.1|	5312439	5312819	381	167	115	24.37	2.07	4.26
gi|116048575|ref|NC_008463.1|	5312822	5313724	903	529	301	87.3	2.63	0.5
gi|116048575|ref|NC_008463.1|	5314033	5314345	313	141	89	13.91	2.63	7.32
gi|116048575|ref|NC_008463.1|	5316053	5316762	710	421	330	306.63	5.06	0
gi|116048575|ref|NC_008463.1|	5319494	5320003	510	309	182	44.02	2.72	1.55
gi|116048575|ref|NC_008463.1|	5322969	5325172	2204	1089	2321	3100	6.09	0
gi|116048575|ref|NC_008463.1|	5326061	5328347	2287	1551	1658	2300.15	6.55	0
gi|116048575|ref|NC_008463.1|	5329338	5332362	3025	2326	3067	3100	6.21	0
gi|116048575|ref|NC_008463.1|	5332906	5333354	449	274	168	62.57	3.11	0.91
gi|116048575|ref|NC_008463.1|	5333827	5334258	432	332	125	13.94	1.75	7.33
gi|116048575|ref|NC_008463.1|	5340637	5341704	1068	538	417	89.88	3.25	0.51
gi|116048575|ref|NC_008463.1|	5345038	5346634	1597	1214	1545	1841.83	4.39	0
gi|116048575|ref|NC_008463.1|	5346713	5348612	1900	690	1891	3176.65	5.42	0
gi|116048575|ref|NC_008463.1|	5349653	5350309	657	352	256	19.79	2.87	4.94
gi|116048575|ref|NC_008463.1|	5350510	5351288	779	186	326	35.47	2.66	2.4
gi|116048575|ref|NC_008463.1|	5351443	5356040	4598	2643	4228	3100	4.83	0
gi|116048575|ref|NC_008463.1|	5356776	5357703	928	513	459	214.2	3.33	0.45
gi|116048575|ref|NC_008463.1|	5362267	5362704	438	159	144	43.52	2.71	1.54
gi|116048575|ref|NC_008463.1|	5364189	5364696	508	243	177	65.86	3.13	0.93
gi|116048575|ref|NC_008463.1|	5369806	5377653	7848	2326	5915	3100	4.64	0
gi|116048575|ref|NC_008463.1|	5389857	5391126	1270	610	767	1154.48	6.91	0
gi|116048575|ref|NC_008463.1|	5397543	5397882	340	180	113	37.8	3.06	2.04
gi|116048575|ref|NC_008463.1|	5403123	5403507	385	208	127	40.05	2.71	1.93
gi|116048575|ref|NC_008463.1|	5407899	5408417	519	364	204	114.89	2.85	0.55
gi|116048575|ref|NC_008463.1|	5410647	5411951	1305	610	964	1974.06	8.33	0
gi|116048575|ref|NC_008463.1|	5413439	5413778	340	188	100	17.21	2.09	5.68
gi|116048575|ref|NC_008463.1|	5417922	5418256	335	190	102	23.5	2.78	4.23
gi|116048575|ref|NC_008463.1|	5420845	5421720	876	573	332	158.14	3.35	0.41
gi|116048575|ref|NC_008463.1|	5427664	5428194	531	291	296	387.62	5.13	0
gi|116048575|ref|NC_008463.1|	5434930	5435311	382	128	112	19.31	2.21	5.15
gi|116048575|ref|NC_008463.1|	5438182	5438606	425	160	152	64.12	3.2	0.91
gi|116048575|ref|NC_008463.1|	5438986	5439313	328	115	91	13.06	1.99	7.87
gi|116048575|ref|NC_008463.1|	5443156	5443551	396	146	120	25.62	2.35	3.93
gi|116048575|ref|NC_008463.1|	5444019	5444996	978	522	722	918.39	5.15	0
gi|116048575|ref|NC_008463.1|	5446963	5447471	509	205	166	41.89	2.09	1.67
gi|116048575|ref|NC_008463.1|	5456669	5457166	498	273	235	176.01	4.33	0.42
gi|116048575|ref|NC_008463.1|	5461399	5462419	1021	620	347	28.31	2.26	3.38
gi|116048575|ref|NC_008463.1|	5464258	5465620	1363	760	1239	3100	8.47	0
gi|116048575|ref|NC_008463.1|	5475027	5475618	592	304	253	179.82	3.92	0.42
gi|116048575|ref|NC_008463.1|	5479968	5480686	719	461	291	57.63	2.79	0.89
gi|116048575|ref|NC_008463.1|	5486454	5487183	730	359	564	963.23	5.66	0
gi|116048575|ref|NC_008463.1|	5497484	5498435	952	433	538	710.02	6.34	0
gi|116048575|ref|NC_008463.1|	5501613	5502210	598	378	333	433.22	5.41	0
gi|116048575|ref|NC_008463.1|	5506716	5507116	401	213	120	23.96	2.35	4.25
gi|116048575|ref|NC_008463.1|	5509665	5510720	1056	353	921	1054.04	4.63	0
gi|116048575|ref|NC_008463.1|	5513763	5515290	1528	1063	1108	1274.52	5.12	0
gi|116048575|ref|NC_008463.1|	5523506	5524117	612	350	345	459.04	5.27	0
gi|116048575|ref|NC_008463.1|	5524128	5524660	533	189	169	41.61	2.14	1.67
gi|116048575|ref|NC_008463.1|	5535304	5542631	7328	6479	6195	3100	6.87	0
gi|116048575|ref|NC_008463.1|	5545773	5546571	799	425	387	205.17	3.52	0.44
gi|116048575|ref|NC_008463.1|	5547528	5548209	682	524	255	122.68	3.77	0.56
gi|116048575|ref|NC_008463.1|	5552149	5552668	520	278	208	123.56	3.35	0.56
gi|116048575|ref|NC_008463.1|	5555776	5556381	606	122	190	43.08	2.49	1.67
gi|116048575|ref|NC_008463.1|	5580185	5580729	545	160	179	51.56	3.13	0.87
gi|116048575|ref|NC_008463.1|	5582706	5583844	1139	654	1097	3157.4	8.55	0
gi|116048575|ref|NC_008463.1|	5590099	5590744	646	255	387	451.37	4.4	0
gi|116048575|ref|NC_008463.1|	5599518	5599920	403	182	128	16.67	2.32	5.98
gi|116048575|ref|NC_008463.1|	5601565	5602028	464	291	157	25.69	2.16	3.94
gi|116048575|ref|NC_008463.1|	5610325	5610723	399	226	130	20.29	2.52	4.85
gi|116048575|ref|NC_008463.1|	5616562	5617245	684	413	355	334.97	5.01	0
gi|116048575|ref|NC_008463.1|	5618899	5619223	325	70	95	18.14	2.14	5.41
gi|116048575|ref|NC_008463.1|	5620624	5621259	636	357	321	340.9	4.13	0
gi|116048575|ref|NC_008463.1|	5626516	5627432	917	273	434	394.89	4.56	0
gi|116048575|ref|NC_008463.1|	5643423	5643835	413	248	120	19.19	2.28	5.26
gi|116048575|ref|NC_008463.1|	5657344	5657974	631	378	336	286.94	3.76	0
gi|116048575|ref|NC_008463.1|	5658015	5658802	788	385	259	58	2.33	0.89
gi|116048575|ref|NC_008463.1|	5670557	5671090	534	262	232	173.71	4.13	0.42
gi|116048575|ref|NC_008463.1|	5691926	5693122	1197	577	1012	2489.58	8.47	0
gi|116048575|ref|NC_008463.1|	5693635	5695436	1802	1033	1696	3100	8.55	0
gi|116048575|ref|NC_008463.1|	5707291	5709277	1987	1094	2034	3100	8.55	0
gi|116048575|ref|NC_008463.1|	5712069	5712971	903	380	550	833.54	6.62	0
gi|116048575|ref|NC_008463.1|	5716649	5717020	372	167	131	53.5	3.63	0.87
gi|116048575|ref|NC_008463.1|	5717823	5718759	937	437	713	1528.58	7.55	0
gi|116048575|ref|NC_008463.1|	5719061	5719679	619	280	232	109.78	3.2	0.55
gi|116048575|ref|NC_008463.1|	5729543	5729923	381	215	121	32.53	2.21	2.73
gi|116048575|ref|NC_008463.1|	5743314	5743608	295	173	83	13.54	2.21	7.48
gi|116048575|ref|NC_008463.1|	5744088	5744447	360	197	114	30.73	2.71	3.23
gi|116048575|ref|NC_008463.1|	5748696	5749381	686	442	392	533.05	5.34	0
gi|116048575|ref|NC_008463.1|	5750875	5752531	1657	965	1333	3066.2	8.47	0
gi|116048575|ref|NC_008463.1|	5755030	5755343	314	147	92	18.01	2.92	5.38
gi|116048575|ref|NC_008463.1|	5757462	5757863	402	279	113	15.97	2.49	6.36
gi|116048575|ref|NC_008463.1|	5766657	5767415	759	457	330	241.89	4.84	0.46
gi|116048575|ref|NC_008463.1|	5777918	5778973	1056	827	584	737.2	4.77	0
gi|116048575|ref|NC_008463.1|	5784349	5785222	874	510	544	646.29	4.85	0
gi|116048575|ref|NC_008463.1|	5788911	5789356	446	282	173	95.1	4.2	0.52
gi|116048575|ref|NC_008463.1|	5802089	5802675	587	377	372	609.56	5.77	0
gi|116048575|ref|NC_008463.1|	5807386	5807734	349	206	110	29.3	2.78	3.3
gi|116048575|ref|NC_008463.1|	5808441	5809293	853	491	589	530.91	3.87	0
gi|116048575|ref|NC_008463.1|	5812586	5813707	1122	339	695	447.35	3.77	0
gi|116048575|ref|NC_008463.1|	5819724	5820549	826	292	379	78.62	3.28	0.49
gi|116048575|ref|NC_008463.1|	5840632	5841429	798	399	642	1487.45	7.19	0
gi|116048575|ref|NC_008463.1|	5843466	5843814	349	208	112	22.99	2.59	4.21
gi|116048575|ref|NC_008463.1|	5849182	5849613	432	97	121	16.23	1.92	6.18
gi|116048575|ref|NC_008463.1|	5852517	5852968	452	300	173	91.01	2.99	0.51
gi|116048575|ref|NC_008463.1|	5886277	5887325	1049	537	535	368.28	3.35	0
gi|116048575|ref|NC_008463.1|	5889375	5890028	654	417	296	128.36	3.88	0.57
gi|116048575|ref|NC_008463.1|	5890532	5891392	861	428	734	1815.26	7.99	0
gi|116048575|ref|NC_008463.1|	5899159	5899675	517	241	169	30.26	2.47	3.21
gi|116048575|ref|NC_008463.1|	5907100	5907875	776	259	571	1170.6	7.69	0
gi|116048575|ref|NC_008463.1|	5931551	5931854	304	127	87	14.24	3.2	7.15
gi|116048575|ref|NC_008463.1|	5938924	5939679	756	466	293	155.33	4.68	0.41
gi|116048575|ref|NC_008463.1|	5943303	5944024	722	403	426	451.32	4.53	0
gi|116048575|ref|NC_008463.1|	5945971	5946521	551	296	176	35.88	2.46	2.28
gi|116048575|ref|NC_008463.1|	5947072	5948185	1114	732	510	184.5	2.88	0.43
gi|116048575|ref|NC_008463.1|	5949119	5950472	1354	580	952	1184.37	5.98	0
gi|116048575|ref|NC_008463.1|	5951853	5952962	1110	414	755	978.77	5	0
gi|116048575|ref|NC_008463.1|	5954103	5954583	481	125	169	65.48	2.56	0.92
gi|116048575|ref|NC_008463.1|	5955985	5956466	482	327	147	30.61	2.56	3.23
gi|116048575|ref|NC_008463.1|	5957153	5957706	554	232	306	393.07	4.7	0
gi|116048575|ref|NC_008463.1|	5964947	5965236	290	130	85	16.05	2.99	6.38
gi|116048575|ref|NC_008463.1|	5969229	5969756	528	282	216	136.95	3.42	0.39
gi|116048575|ref|NC_008463.1|	5972989	5973476	488	329	197	61.16	3.02	0.91
gi|116048575|ref|NC_008463.1|	5977070	5977453	384	231	120	29.93	2.63	3.2
gi|116048575|ref|NC_008463.1|	5989207	5991060	1854	971	2042	3100	7.53	0
gi|116048575|ref|NC_008463.1|	5994719	5995174	456	287	194	131.15	3.91	0.58
gi|116048575|ref|NC_008463.1|	5995901	5999817	3917	1271	3243	3100	4.06	0
gi|116048575|ref|NC_008463.1|	6003893	6004656	764	390	506	885.07	7.19	0
gi|116048575|ref|NC_008463.1|	6011885	6012202	318	176	89	13.61	2.42	7.4
gi|116048575|ref|NC_008463.1|	6021260	6021900	641	398	251	136.86	3.56	0.39
gi|116048575|ref|NC_008463.1|	6036872	6037289	418	261	128	25.41	2.09	4.04
gi|116048575|ref|NC_008463.1|	6038295	6038828	534	147	175	47.98	2.82	1.14
gi|116048575|ref|NC_008463.1|	6047170	6047848	679	278	398	567.34	5.06	0
gi|116048575|ref|NC_008463.1|	6047983	6048503	521	263	202	108.92	2.99	0.55
gi|116048575|ref|NC_008463.1|	6050108	6050437	330	182	106	29.13	2.74	3.3
gi|116048575|ref|NC_008463.1|	6067953	6068426	474	190	179	89.61	2.99	0.51
gi|116048575|ref|NC_008463.1|	6076824	6077572	749	460	444	644.14	5.27	0
gi|116048575|ref|NC_008463.1|	6082200	6082646	447	249	193	116.54	4.04	0.56
gi|116048575|ref|NC_008463.1|	6092261	6093277	1017	478	564	716.5	5.63	0
gi|116048575|ref|NC_008463.1|	6097983	6098362	380	201	119	25.33	2.57	4.03
gi|116048575|ref|NC_008463.1|	6102793	6103277	485	322	189	103.62	3.34	0.53
gi|116048575|ref|NC_008463.1|	6107930	6108267	338	146	101	13.08	1.9	7.88
gi|116048575|ref|NC_008463.1|	6108796	6109240	445	187	159	37.03	2.93	2.16
gi|116048575|ref|NC_008463.1|	6114106	6114705	600	323	286	247.08	4.2	0.47
gi|116048575|ref|NC_008463.1|	6115779	6116215	437	268	120	14.14	2.56	7.24
gi|116048575|ref|NC_008463.1|	6118691	6120045	1355	568	1157	2689.18	8.11	0
gi|116048575|ref|NC_008463.1|	6120242	6121093	852	315	559	961.08	6.98	0
gi|116048575|ref|NC_008463.1|	6159537	6159893	357	196	106	21.15	2.49	4.53
gi|116048575|ref|NC_008463.1|	6164539	6165767	1229	380	941	2028.58	7.55	0
gi|116048575|ref|NC_008463.1|	6176535	6179014	2480	1290	2220	3100	7.49	0
gi|116048575|ref|NC_008463.1|	6182333	6182794	462	284	189	108.88	3.16	0.54
gi|116048575|ref|NC_008463.1|	6189486	6190077	592	242	291	170.62	3.67	0.42
gi|116048575|ref|NC_008463.1|	6198898	6199890	993	375	356	44.89	3.18	1.41
gi|116048575|ref|NC_008463.1|	6199904	6200817	914	205	346	59.64	2.41	0.9
gi|116048575|ref|NC_008463.1|	6203563	6203937	375	211	109	19.13	2.71	5.24
gi|116048575|ref|NC_008463.1|	6210628	6210940	313	151	92	18.33	2.78	5.43
gi|116048575|ref|NC_008463.1|	6214165	6214713	549	391	181	24.86	2.23	4.26
gi|116048575|ref|NC_008463.1|	6228049	6228617	569	196	358	520.73	4.95	0
gi|116048575|ref|NC_008463.1|	6237462	6238288	827	463	639	1378.75	6.69	0
gi|116048575|ref|NC_008463.1|	6239756	6240381	626	307	351	445.91	5.25	0
gi|116048575|ref|NC_008463.1|	6240728	6241301	574	316	387	700.67	5.41	0
gi|116048575|ref|NC_008463.1|	6242416	6242782	367	247	106	18.12	2.14	5.4
gi|116048575|ref|NC_008463.1|	6243626	6244090	465	163	150	22.91	2.87	4.2
gi|116048575|ref|NC_008463.1|	6247279	6247671	393	184	153	39.07	3.26	2.06
gi|116048575|ref|NC_008463.1|	6250123	6251206	1084	609	479	356.24	3.4	0
gi|116048575|ref|NC_008463.1|	6256668	6257244	577	355	259	209.93	4.84	0.45
gi|116048575|ref|NC_008463.1|	6287871	6288178	308	170	87	14.21	2.28	7.25
gi|116048575|ref|NC_008463.1|	6290009	6290538	530	320	180	22.95	2.32	4.21
gi|116048575|ref|NC_008463.1|	6298621	6300500	1880	1112	1887	2035.58	4.41	0
gi|116048575|ref|NC_008463.1|	6304065	6304362	298	142	84	13.33	2.27	7.57
gi|116048575|ref|NC_008463.1|	6309836	6318941	9106	1142	9611	3100	7.98	0
gi|116048575|ref|NC_008463.1|	6334007	6334417	411	149	176	78.94	2.62	0.49
gi|116048575|ref|NC_008463.1|	6354939	6355406	468	156	205	153.38	3.8	0.4
gi|116048575|ref|NC_008463.1|	6355458	6356125	668	301	410	611.39	6.42	0
gi|116048575|ref|NC_008463.1|	6357203	6357637	435	227	168	91.38	3.28	0.51
gi|116048575|ref|NC_008463.1|	6363480	6365106	1627	1139	1056	1775.9	7.9	0
gi|116048575|ref|NC_008463.1|	6377737	6378208	472	227	203	149.44	4.06	0.4
gi|116048575|ref|NC_008463.1|	6379488	6379903	416	155	138	43.78	2.78	1.54
gi|116048575|ref|NC_008463.1|	6381470	6382750	1281	740	1073	2074.39	7.01	0
gi|116048575|ref|NC_008463.1|	6392510	6393310	801	354	487	542.33	5.78	0
gi|116048575|ref|NC_008463.1|	6393497	6395477	1981	548	2195	3100	8.55	0
gi|116048575|ref|NC_008463.1|	6408107	6409086	980	269	678	199.14	3.09	0.44
gi|116048575|ref|NC_008463.1|	6417771	6418310	540	278	226	56.79	2.41	0.89
gi|116048575|ref|NC_008463.1|	6424832	6425444	613	289	283	245.14	5.48	0.46
gi|116048575|ref|NC_008463.1|	6434058	6435954	1897	957	2055	3100	7.9	0
gi|116048575|ref|NC_008463.1|	6436535	6437116	582	400	219	88.93	3.46	0.51
gi|116048575|ref|NC_008463.1|	6440163	6440663	501	276	182	77.79	2.98	0.49
gi|116048575|ref|NC_008463.1|	6445333	6446353	1021	629	480	347.61	4.16	0
gi|116048575|ref|NC_008463.1|	6455482	6455946	465	260	159	33.25	2.42	2.63
gi|116048575|ref|NC_008463.1|	6468139	6468709	571	361	300	327.54	4.15	0
gi|116048575|ref|NC_008463.1|	6470707	6471552	846	574	659	1461.06	6.76	0
gi|116048575|ref|NC_008463.1|	6481073	6482312	1240	756	1136	3083.27	8.05	0
gi|116048575|ref|NC_008463.1|	6484883	6485457	575	405	303	353.95	4.91	0
gi|116048575|ref|NC_008463.1|	6485464	6486075	612	431	199	51.35	2.82	0.86
gi|116048575|ref|NC_008463.1|	6489917	6491091	1175	625	1184	3100	8.33	0
gi|116048575|ref|NC_008463.1|	6491628	6492496	869	630	360	90.93	3.46	0.51
gi|116048575|ref|NC_008463.1|	6493887	6494491	605	302	221	95.78	2.99	0.52
gi|116048575|ref|NC_008463.1|	6500097	6501194	1098	606	918	2228.11	8.19	0
gi|116048575|ref|NC_008463.1|	6502380	6503369	990	742	441	301.49	4.79	0
gi|116048575|ref|NC_008463.1|	6504662	6505071	410	259	133	38.52	3.2	2.05
gi|116048575|ref|NC_008463.1|	6513609	6514579	971	299	883	1143.18	4.67	0
gi|116048575|ref|NC_008463.1|	6518687	6519276	590	348	305	321.01	4.5	0
gi|116048575|ref|NC_008463.1|	6521203	6521877	675	314	331	256.45	4.06	0.47
gi|116048575|ref|NC_008463.1|	6521946	6523991	2046	482	896	238.46	3.92	0.46
gi|116048575|ref|NC_008463.1|	6526239	6527171	933	173	434	68.69	2.27	0.78
gi|116048575|ref|NC_008463.1|	6532250	6533021	772	340	282	59.91	2.57	0.9
gi|116048575|ref|NC_008463.1|	6534284	6535347	1064	538	423	247.53	4.34	0.47
gi|116048575|ref|NC_008463.1|	6535555	6536445	891	401	402	301.32	4.79	0
