# Supplementary material for: Cross talk between the response regulators PhoB and TctD allows for the integration of diverse environmental signals in Pseudomonas aeruginosa
Source: Nucleic Acids Res. 2015 Jun 15;43(13):6413–25. doi: 10.1093/nar/gkv599 (PMC4513871; doi:10.1093/nar/gkv599)
Supplement: SUPPLEMENTARY DATA [file supp_gkv599_nar-03615-v-2014-File015.xls]

## Sheet: Sheet1
Table S5 Genes defined to belong to the PhoB primary regulon.
Gene ID	PAO1 ID	Gene Name	Product name	Pseudocap
PA14_00630	PA0050		hypothetical protein	Hypothetical, unclassified or unknown
PA14_00640	PA0051	phzH	potential phenazine-modifying enzyme	Putative enzymes
PA14_00990	PA0082		conserved hypothetical protein	Protein secretion / Export apparatus
PA14_01240	PA0102		probable carbonic anhydrase	Adaptation / Protection; Central intermediary metabolism
PA14_01290	PA0105	coxB	cytochrome c oxidase, subunit II	Energy metabolism
PA14_02060	PA0165		putative outer membrane protein	Membrane proteins
PA14_02340	PA0185	atsB	putative permease of ABC transporter	Membrane proteins; Transport of small molecules
PA14_02360	PA0186	atsR	putative binding protein component of ABC transporter	Transport of small molecules
PA14_03720	PA0285		putative sensory box/GGDEF domain/EAL domain protein	Two-component regulatory systems; Membrane proteins
PA14_03800	PA0291	oprE	anaerobically-induced outer membrane porin OprE precursor	Membrane proteins; Transport of small molecules
PA14_04550	PA0347	glpQ	glycerophosphoryl diester phosphodiesterase, periplasmic	Fatty acid and phospholipid metabolism
PA14_05870	PA0450		putative phosphate transporter	Membrane proteins; Transport of small molecules
PA14_05880	PA0451	nfeD	putative membrane-bound protease	Membrane proteins
PA14_05950	PA0455	dbpA	RNA helicase DbpA	Transcription, RNA processing and degradation
PA14_05960	PA0456	cspB	putative major cold shock protein	Transcriptional regulators; Adaptation / Protection
PA14_07430	PA0572		conserved hypothetical protein	Hypothetical, unclassified or unknown
PA14_07460			hypothetical protein	Hypothetical, unclassified or unknown
PA14_07470			tRNA-Met	Non-coding RNA gene (tRNA)
PA14_07760	PA0594	surA	peptidyl-prolyl cis-trans isomerase	Translation, post-translational modification and degradation; Adaptation / Protection; Chaperones / Heat shock proteins
PA14_09460	PA4212	phzC1	phenazine biosynthesis protein PhzC	Secreted factors (toxins, enzymes, alginate)
PA14_09980	PA4167	dkgB	putative oxidoreductase, aldo/keto reductase family	Putative enzymes
PA14_10350	PA4142		putative secretion protein	Protein secretion / Export apparatus
PA14_11060	PA4086	cupB1	putative fimbrial subunit CupB1	Motility / Attachment
PA14_12900	PA3940		histone-like protein HU form N	DNA replication, recombination, modification and repair
PA14_12920	PA3938		probable ABC-type taurine transporter, periplasmic component	Transport of small molecules
PA14_13230	PA3918	moaC	probable Molybdenum cofactor biosynthesis protein	Biosynthesis of cofactors, prosthetic groups and carriers
PA14_13250	PA3916	moaE	molybdopterin converting factor, large subunit	Biosynthesis of cofactors, prosthetic groups and carriers
PA14_13330	PA3910		putative phosphatase or phosphodiesterase	Putative enzymes; Nucleotide biosynthesis and metabolism; Secreted factors (toxins, enzymes, alginate)
PA14_14430	PA3835		hypothetical protein	Hypothetical, unclassified or unknown
PA14_17700	PA3601	rpmE2	putative ribosomal protein, L31P family	Translation, post-translational modification and degradation
PA14_17910	PA3586	lipG	putative hydrolase, alpha/beta fold family	Putative enzymes
PA14_18370	PA3552	arnB	putative aminotransferease	Amino acid biosynthesis and metabolism; Cell wall / LPS / capsule; Antibiotic resistance and susceptibility; Adaptation / Protection
PA14_18580	PA3540	algD	GDP-mannose 6-dehydrogenase AlgD	Cell wall / LPS / capsule; Adaptation / Protection; Secreted factors (toxins, enzymes, alginate)
PA14_18740	PA3525	argG	argininosuccinate synthase	Amino acid biosynthesis and metabolism
PA14_19120	PA3477	rhlR	acylhomoserine lactone dependent transcriptional regulator	Transcriptional regulators
PA14_19370	PA3459	asnB	putative asparagine synthetase, glutamine-hydrolyzing	Amino acid biosynthesis and metabolism
PA14_19650	PA3436		putative membrane protein	Membrane proteins
PA14_20300	PA3384	phnC	ATP-binding component of ABC phosphonate transporter	Transport of small molecules
PA14_20320	PA3383	phnD	binding protein component of ABC phosphonate transporter	Transport of small molecules
PA14_20350	PA3381	phnF	putative transcriptional regulator	Transcriptional regulators
PA14_20491	PA3368		putatative acetyltransferase	Putative enzymes
PA14_20860	PA3340		putative Tfp pilus assembly protein FimV	Protein secretion / Export apparatus; Membrane proteins
PA14_21110	PA3319	plcN	non-hemolytic phospholipase C precursor	Secreted factors (toxins, enzymes, alginate)
PA14_21250	PA3306	alkB	putative alkylated DNA repair protein	DNA replication, recombination, modification and repair
PA14_21410	PA3296	phoA	alkaline phosphatase	Central intermediary metabolism
PA14_21450	PA3294		conserved hypothetical protein	Hypothetical, unclassified or unknown
PA14_21610	PA3280	oprO	pyrophosphate-specific outer membrane porin OprO precursor	Transport of small molecules
PA14_21620	PA3279	oprP	phosphate-specific outer membrane porin OprP precursor	Transport of small molecules
PA14_21870	PA3258		putative EAL domain/GGDEF domain protein	Putative enzymes
PA14_21960	PA3250		putative ABC transporter, periplasmic substrate-binding protein	Transport of small molecules
PA14_21970	PA3249		probable transcriptional regulator	Transcriptional regulators
PA14_21980	PA3248		putative ribosomal-protein-serine acetyltransferase	Translation, post-translational modification and degradation
PA14_22590	PA3219		conserved hypothetical protein	Hypothetical, unclassified or unknown
PA14_22600		grtA	putative glycosyl transferase	Cell wall / LPS / capsule
PA14_22980	PA3190	gltB	putative binding protein component of ABC sugar transporter	Transport of small molecules
PA14_23590	PA3133		putative transcriptional regulator	Transcriptional regulators
PA14_24480	PA3064	pelA	conserved hypothetical protein	Cell wall / LPS / capsule
PA14_24650	PA3049	rmf	rpfam04957, RMF, Ribosome modulation factor.	Translation, post-translational modification and degradation
PA14_24790	PA3038	opdQ	putative outer membrane porin	Transport of small molecules
PA14_25670	PA2966	acpP	acyl carrier protein	Fatty acid and phospholipid metabolism
PA14_26010	PA2940	phaA	acyl-CoA thiolase	Fatty acid and phospholipid metabolism; Putative enzymes
PA14_26020	PA2939		putative aminopeptidase	Secreted factors (toxins, enzymes, alginate)
PA14_26050	PA2938		putative xanthine/uracil permease	Membrane proteins; Transport of small molecules
PA14_26080	PA2935		hypothetical protein	Hypothetical, unclassified or unknown
PA14_26810	PA2882		putative two-component sensor histidine kinase	Two-component regulatory systems
PA14_27880	PA2804		putative phosphohydrolase	Putative enzymes
PA14_27890	PA2803		putative phoshatase	Putative enzymes
PA14_27980	PA2795	yjbN	putative TIM-barrel protein	Translation, post-translational modification and degradation
PA14_28240			hypothetical protein	Hypothetical, unclassified or unknown
PA14_28370	PA2763		hypothetical protein	Membrane proteins
PA14_28380	PA2762		conserved hypothetical protein	Hypothetical, unclassified or unknown
PA14_28410	PA2759		hypothetical protein	Hypothetical, unclassified or unknown
PA14_29240	PA2698		putative hydrolase	Putative enzymes
PA14_29250	PA2697		conserved hypothetical protein	Membrane proteins
PA14_29590	PA2667		putative transcriptional regulator	Transcriptional regulators
PA14_30040	PA2635		putative phosphatase	Energy metabolism
PA14_30440	PA2602		putative enzyme	Putative enzymes
PA14_30720			tRNA-Cys	Non-coding RNA gene (tRNA)
PA14_31230			hypothetical protein	Hypothetical, unclassified or unknown
PA14_31620	PA2548		putative ABC-type periplasmic phosphate-binding protein	Transport of small molecules
PA14_31630	PA2547		putative transcriptional regulator, LysR family	Transcriptional regulators
PA14_31960	PA2523	czrR	putative DNA-binding heavy metal response regulator	Transcriptional regulators; Two-component regulatory systems
PA14_31970	PA2522	czcC	cobalt/zinc/cadmium efflux RND transporter, outer membrane protein, CzcC family	Membrane proteins; Transport of small molecules
PA14_33060	PA2440		hypothetical protein	Hypothetical, unclassified or unknown
PA14_33070	PA2439		hypothetical protein	Membrane proteins
PA14_33240	PA2428		hypothetical protein	Hypothetical, unclassified or unknown
PA14_33250	PA2427		hypothetical protein	Hypothetical, unclassified or unknown
PA14_33870	PA2381		conserved hypothetical protein	Hypothetical, unclassified or unknown
PA14_35370	PA2259	ptxS	transcriptional regulator PtxS	Transcriptional regulators
PA14_35690	PA2235	pslE	hypothetical protein	Cell wall / LPS / capsule
PA14_35740		tpnA	putative transposase	Related to phage, transposon or plasmid
PA14_35760			hypothetical protein	Hypothetical, unclassified or unknown
PA14_35770			hypothetical protein	Hypothetical, unclassified or unknown
PA14_35780			hypothetical protein	Hypothetical, unclassified or unknown
PA14_37710	PA2071	fusA2	translation elongation factor G	Translation, post-translational modification and degradation
PA14_38110	PA2042	ygjU	putative transporter, sodium-dicarboxylate symporte	Transport of small molecules
PA14_38190	PA2036		hypothetical protein	Hypothetical, unclassified or unknown
PA14_38360	PA2022	ugd	putative UDP-glucose 6-dehydrogenas	Cell wall / LPS / capsule; Putative enzymes
PA14_38395	PA2019		Resistance-Nodulation-Cell Division (RND) multidrug efflux membrane fusion protein precursor	Transport of small molecules; Antibiotic resistance and susceptibility
PA14_38420	PA2017		conserved hypothetical protein	Hypothetical, unclassified or unknown
PA14_38440	PA2015	gnyD	Citronelloyl-CoA dehydrogenase, GnyD	Fatty acid and phospholipid metabolism; Carbon compound catabolism
PA14_38500	PA2010		putative transcriptional regulator, IclR family	Transcriptional regulators
PA14_39470			hypothetical protein	Hypothetical, unclassified or unknown
PA14_39945	PA1901	phzC2	phenazine biosynthesis protein PhzC	Hypothetical, unclassified or unknown
PA14_39970	PA1899	phzA2	probable phenazine biosynthesis protein	Secreted factors (toxins, enzymes, alginate)
PA14_40270	PA1873		putative cation transporter	Transport of small molecules; Membrane proteins
PA14_40510	PA1856	ccoN-2	putative cytochrome c oxidase, cbb3-type, subunit	Energy metabolism; Putative enzymes
PA14_41670	PA1770	ppsA	phosphoenolpyruvate synthase	Energy metabolism; Carbon compound catabolism; Central intermediary metabolism
PA14_41960	PA1747		hypothetical protein	Hypothetical, unclassified or unknown
PA14_42860	PA1673		putative hemerythrin	Transport of small molecules
PA14_43730	PA1606		hypothetical protein	Hypothetical, unclassified or unknown
PA14_44010	PA1585	sucA	2-oxoglutarate dehydrogenase (E1 subunit)	Amino acid biosynthesis and metabolism; Energy metabolism
PA14_44130	PA1575		putative exonuclease	DNA replication, recombination, modification and repair
PA14_44180	PA1570		putative transcriptional regulator, lysR family	Transcriptional regulators
PA14_44300	PA1561	aer	aerotaxis receptor Aer	Adaptation / Protection; Chemotaxis
PA14_44780	PA1520		putative transcriptional regulator	Transcriptional regulators
PA14_44800	PA1519		putative transporter	Membrane proteins; Transport of small molecules
PA14_46020	PA1424		conserved hypothetical protein	Hypothetical, unclassified or unknown
PA14_48060	PA1249	aprA	alkaline metalloproteinase precursor	Secreted factors (toxins, enzymes, alginate)
PA14_49030			hypothetical protein	Related to phage, transposon or plasmid
PA14_49340	PA1165	pcpS	PcpS	Translation, post-translational modification and degradation
PA14_49530	PA1149		hypothetical protein	Hypothetical, unclassified or unknown
PA14_49970	PA1113		probable ATP-binding/permease fusion ABC transport	Membrane proteins; Transport of small molecules
PA14_50730	PA1054	phaA	probable NADH dehydrogenase	Membrane proteins; Putative enzymes
PA14_51330	PA1004	nadA	quinolinate synthetase A	Amino acid biosynthesis and metabolism; Biosynthesis of cofactors, prosthetic groups and carriers
PA14_51340	PA1003	mvfR	Transcriptional regulator MvfR	Biosynthesis of cofactors, prosthetic groups and carriers; Transcriptional regulators
PA14_51430	PA0996	pqsA	probable coenzyme A ligase	Biosynthesis of cofactors, prosthetic groups and carriers
PA14_51610	PA0980		hypothetical protein	Hypothetical, unclassified or unknown
PA14_51620	PA0979		possible transposase	Related to phage, transposon or plasmid
PA14_51630	PA0978		possible transposase	Related to phage, transposon or plasmid
PA14_51860	PA0959		hypothetical protein	Hypothetical, unclassified or unknown
PA14_53380	PA0842		probable glycosyl transferase	Putative enzymes
PA14_53570			putative integrase	Related to phage, transposon or plasmid
PA14_53840	PA0805		hypothetical protein	Hypothetical, unclassified or unknown
PA14_54830	PA0730		putative transferase	Putative enzymes
PA14_55380	PA0692		hypothetical protein	Hypothetical, unclassified or unknown
PA14_55390	PA0691		hypothetical protein	Hypothetical, unclassified or unknown
PA14_55400	PA0690		hypothetical protein	Hypothetical, unclassified or unknown
PA14_55560	PA0674	pigC	hypothetical protein	Transcriptional regulators
PA14_55570	PA0673	pigB	hypothetical protein	Hypothetical, unclassified or unknown
PA14_55620		5S-rRNA	5S ribosomal RNA	Non-coding RNA gene (rRNA)
PA14_55631		23S-rRNA	23S ribosomal RNA	Non-coding RNA gene (rRNA)
PA14_55790	PA4294		putative pilus assembly protein	Protein secretion / Export apparatus
PA14_55930	PA4305		putative pilus assembly protein	Protein secretion / Export apparatus; Motility / Attachment
PA14_55940	PA4306		putative pilus assembly protein	Protein secretion / Export apparatus; Motility / Attachment
PA14_55960	PA4307	pctC	chemotactic transducer PctC	Adaptation / Protection; Chemotaxis
PA14_56560	PA4350		putative hemolysin	Secreted factors (toxins, enzymes, alginate); Fatty acid and phospholipid metabolism
PA14_56570	PA4351		putative acyltransferase	Fatty acid and phospholipid metabolism
PA14_57580	PA4432	rpsI	ribosomal protein S9	Translation, post-translational modification and degradation
PA14_58570	PA4514	piuA	putative outer membrane ferric siderophore receptor	Transport of small molecules
PA14_58670	PA4522	ampD	beta-lactamase expression regulator	Cell wall / LPS / capsule
PA14_59370			hypothetical protein	Hypothetical, unclassified or unknown
PA14_59430			conserved hypothetical protein	Hypothetical, unclassified or unknown
PA14_59440			onserved Hypothetical protein	Hypothetical, unclassified or unknown
PA14_59560			putative transposase	Related to phage, transposon or plasmid
PA14_59570			putative transposase	Related to phage, transposon or plasmid
PA14_59780		rcsC	putative kinase sensor protein	Two-component regulatory systems
PA14_60070	PA1939		conserved hypothetical protein	Hypothetical, unclassified or unknown
PA14_60710	PA4588	gdhA	NADP-glutamate dehydrogenase	Amino acid biosynthesis and metabolism
PA14_61200	PA4625		conserved hypothetical protein	Secreted factors (toxins, enzymes, alginate); Cell wall / LPS / capsule
PA14_61650	PA4661	pagL	Lipid A 3-O-deacylase	Cell wall / LPS / capsule
PA14_61850	PA4675	iutA	putative TonB-dependent receptor	Transport of small molecules
PA14_62030		pqiA	paraquat-inducible protein A-like protein	Hypothetical, unclassified or unknown
PA14_62050		5S-rRNA	5S ribosomal RNA	Non-coding RNA gene (rRNA)
PA14_62060		23S-rRNA	23S ribosomal RNA	Non-coding RNA gene (rRNA)
PA14_62100	PA4691		putative membrane protein	Membrane proteins
PA14_62930	PA4758	carA	carbamoyl-phosphate synthase small chain	Amino acid biosynthesis and metabolism; Nucleotide biosynthesis and metabolism
PA14_63860	PA4830		conserved hypothetical protein	Hypothetical, unclassified or unknown
PA14_63900	PA4833		putative hemolyin III	Membrane proteins
PA14_64060	PA4844	ctpL	putative chemotaxis transducer	Adaptation / Protection; Chemotaxis
PA14_64530	PA4881		hypothetical protein	Hypothetical, unclassified or unknown
PA14_64560	PA4884		conserved hypothetical protein	Hypothetical, unclassified or unknown
PA14_65090	PA4929		hypothetical protein	Membrane proteins
PA14_66270	PA5014	glnE	glutamate-ammonia-ligase adenylyltransferase	Translation, post-translational modification and degradation
PA14_67090	PA5078	mdoG	periplasmic glucan biosynthesis protein, MdoG	Putative enzymes
PA14_68610	PA5193	hslO	putative chaperonin, 33 kDa	Chaperones / Heat shock proteins
PA14_68640	PA5196		conserved hypothetical protein	Hypothetical, unclassified or unknown
PA14_69240	PA5243	hemB	delta-aminolevulinic acid dehydratase	Biosynthesis of cofactors, prosthetic groups and carriers
PA14_69260	PA5245	elbB	putative enhancing lycopene biosynthesis protein 2	Biosynthesis of cofactors, prosthetic groups and carriers
PA14_70850	PA5368	pstC	phosphate ABC transporter, permease protein	Membrane proteins; Transport of small molecules
PA14_70860	PA5369		putative phosphate ABC transporter, periplasmic phosphate-binding protein	Transport of small molecules
PA14_70870		5S-rRNA	5S ribosomal RNA	Non-coding RNA gene (rRNA)
PA14_70880		23S-rRNA	23S ribosomal RNA	Non-coding RNA gene (rRNA)
PA14_71650	PA5429	aspA	aspartate ammonia-lyase	Amino acid biosynthesis and metabolism
PA14_71760			hypothetical protein	Hypothetical, unclassified or unknown
PA14_72220	PA5472		conserved hypothetical protein	Hypothetical, unclassified or unknown
PA14_72880	PA5524	fabG	putative short chain dehydrogenase	Biosynthesis of cofactors, prosthetic groups and carriers; Putative enzymes
PA4758.1		P32		Non-coding RNA gene (sRNA)
